# Supplementary material for: Identification and Characterization of Circular RNAs in Mammary Tissue from Holstein Cows at Early Lactation and Non-Lactation
Source: Biomolecules. 2022 Mar 21;12(3):478. doi: 10.3390/biom12030478 (PMC8946036; doi:10.3390/biom12030478)
Supplement: Supplementary file 1 [file biomolecules-12-00478-s001.zip]

Archive with 3 entries (3 files):
- Figure A1.pdf
- Table S1.xlsx
- Table S2.xlsx
