# Supplementary material for: Identification and Characterization of Circular RNAs in Mammary Tissue from Holstein Cows at Early Lactation and Non-Lactation
Source: Biomolecules. 2022 Mar 21;12(3):478. doi: 10.3390/biom12030478 (PMC8946036; doi:10.3390/biom12030478)
Supplement: Supplementary file 1 [file biomolecules-12-00478-s001.zip › Table S1.xlsx]

## Sheet: Tablet S1
circRNA_id	Splicing_signals
circRNA_00001|AC_000158.1:649342_670481_-	GT;AG
circRNA_00002|AC_000158.1:1068329_1068704_-	GT;AG
circRNA_00003|AC_000158.1:1068329_1089222_-	GT;AG
circRNA_00004|AC_000158.1:1099358_1114195_-	GT;AG
circRNA_00005|AC_000158.1:1110876_1114195_-	GT;AG
circRNA_00006|AC_000158.1:1204234_1216575_+	GT;AG
circRNA_00007|AC_000158.1:1249923_1250451_-	GT;AG
circRNA_00008|AC_000158.1:1342975_1346551_+	GT;AG
circRNA_00009|AC_000158.1:1380895_1386091_-	GT;AG
circRNA_00010|AC_000158.1:1604203_1605923_-	GT;AG
circRNA_00011|AC_000158.1:2139437_2140452_+	GT;AG
circRNA_00012|AC_000158.1:2161408_2181414_+	GT;AG
circRNA_00013|AC_000158.1:2270639_2283528_-	GT;AG
circRNA_00014|AC_000158.1:2283385_2296406_-	GT;AG
circRNA_00015|AC_000158.1:2283385_2310164_-	GT;AG
circRNA_00016|AC_000158.1:2296254_2306806_-	GT;AG
circRNA_00017|AC_000158.1:2296254_2310164_-	GT;AG
circRNA_00018|AC_000158.1:2439303_2439963_+	GT;AG
circRNA_00019|AC_000158.1:3082034_3094073_+	GT;AG
circRNA_00020|AC_000158.1:3086961_3088628_+	GT;AG
circRNA_00021|AC_000158.1:3310873_3316036_+	GT;AG
circRNA_00022|AC_000158.1:3563931_3564904_+	GT;AG
circRNA_00023|AC_000158.1:3581579_3589080_+	GT;AG
circRNA_00024|AC_000158.1:6116824_6118408_-	GT;AG
circRNA_00025|AC_000158.1:6167183_6174215_-	GT;AG
circRNA_00026|AC_000158.1:6495784_6512131_-	GT;AG
circRNA_00027|AC_000158.1:6495784_6514280_-	GT;AG
circRNA_00028|AC_000158.1:6507632_6512131_-	GT;AG
circRNA_00029|AC_000158.1:6552435_6553335_+	GT;AG
circRNA_00030|AC_000158.1:6567510_6573581_+	GT;AG
circRNA_00031|AC_000158.1:6635988_6640606_-	GT;AG
circRNA_00032|AC_000158.1:6639704_6640606_-	GT;AG
circRNA_00033|AC_000158.1:8708092_8715976_-	GT;AG
circRNA_00034|AC_000158.1:8825422_8838113_+	GT;AG
circRNA_00035|AC_000158.1:8847903_8848186_+	GT;AG
circRNA_00036|AC_000158.1:9347370_9358884_+	GT;AG
circRNA_00037|AC_000158.1:9735808_9738523_+	GT;AG
circRNA_00038|AC_000158.1:9777538_9823064_+	GT;AG
circRNA_00039|AC_000158.1:9795535_9850427_+	GT;AG
circRNA_00040|AC_000158.1:9798277_9823064_+	GT;AG
circRNA_00041|AC_000158.1:9798277_9850427_+	GT;AG
circRNA_00042|AC_000158.1:9811726_9823064_+	GT;AG
circRNA_00043|AC_000158.1:9811726_9850427_+	GT;AG
circRNA_00044|AC_000158.1:9821441_9823064_+	GT;AG
circRNA_00045|AC_000158.1:9821441_9850427_+	GT;AG
circRNA_00046|AC_000158.1:9897946_9908148_+	GT;AG
circRNA_00047|AC_000158.1:10048190_10061312_-	GT;AG
circRNA_00048|AC_000158.1:10050254_10061312_-	GT;AG
circRNA_00049|AC_000158.1:10057162_10061312_-	GT;AG
circRNA_00050|AC_000158.1:10104302_10111942_-	GT;AG
circRNA_00051|AC_000158.1:15011811_15026509_-	GT;AG
circRNA_00052|AC_000158.1:18221336_18221947_-	GT;AG
circRNA_00053|AC_000158.1:18819605_18841188_-	GT;AG
circRNA_00054|AC_000158.1:19932893_19935246_-	GT;AG
circRNA_00055|AC_000158.1:20254171_20289758_-	GT;AG
circRNA_00056|AC_000158.1:20669860_20679775_-	GT;AG
circRNA_00057|AC_000158.1:20674109_20679775_-	GT;AG
circRNA_00058|AC_000158.1:20677695_20679775_-	GT;AG
circRNA_00059|AC_000158.1:20716346_20736402_-	GT;AG
circRNA_00060|AC_000158.1:20716346_20762535_-	GT;AG
circRNA_00061|AC_000158.1:20723628_20776048_-	GT;AG
circRNA_00062|AC_000158.1:20742087_20776048_-	GT;AG
circRNA_00063|AC_000158.1:20775925_20798611_-	GT;AG
circRNA_00064|AC_000158.1:20792476_20798611_-	GT;AG
circRNA_00065|AC_000158.1:21617059_21645819_+	GT;AG
circRNA_00066|AC_000158.1:21690134_21697537_+	GT;AG
circRNA_00067|AC_000158.1:21693473_21697537_+	GT;AG
circRNA_00068|AC_000158.1:25892784_25892929_-	GT;AG
circRNA_00069|AC_000158.1:28809427_28862227_-	GT;AG
circRNA_00070|AC_000158.1:28809427_28905831_-	GT;AG
circRNA_00071|AC_000158.1:35756482_35756720_+	GT;AG
circRNA_00072|AC_000158.1:35756482_35773013_+	GT;AG
circRNA_00073|AC_000158.1:35791528_35798073_+	GT;AG
circRNA_00074|AC_000158.1:37886484_37902937_+	GT;AG
circRNA_00075|AC_000158.1:37890537_37902937_+	GT;AG
circRNA_00076|AC_000158.1:37890537_37945347_+	GT;AG
circRNA_00077|AC_000158.1:37890541_37902937_+	GT;AG
circRNA_00078|AC_000158.1:37898051_37902937_+	GT;AG
circRNA_00079|AC_000158.1:37902688_37902937_+	GT;AG
circRNA_00080|AC_000158.1:37902688_37945347_+	GT;AG
circRNA_00081|AC_000158.1:37933354_37945347_+	GT;AG
circRNA_00082|AC_000158.1:37940925_37945347_+	GT;AG
circRNA_00083|AC_000158.1:41068235_41068570_+	GT;AG
circRNA_00084|AC_000158.1:41845845_41847189_-	GT;AG
circRNA_00085|AC_000158.1:42661083_42678823_+	GT;AG
circRNA_00086|AC_000158.1:42678671_42678823_+	GT;AG
circRNA_00087|AC_000158.1:42678671_42701618_+	GT;AG
circRNA_00088|AC_000158.1:42678671_42707212_+	GT;AG
circRNA_00089|AC_000158.1:42784003_42802485_-	GT;AG
circRNA_00090|AC_000158.1:43751754_43760078_-	GT;AG
circRNA_00091|AC_000158.1:43757303_43760078_-	GT;AG
circRNA_00092|AC_000158.1:44232060_44238414_+	GT;AG
circRNA_00093|AC_000158.1:44236293_44240662_+	GT;AG
circRNA_00094|AC_000158.1:44306403_44319897_-	GT;AG
circRNA_00095|AC_000158.1:44311278_44319897_-	GT;AG
circRNA_00096|AC_000158.1:44314433_44317287_-	GT;AG
circRNA_00097|AC_000158.1:44314433_44319897_-	GT;AG
circRNA_00098|AC_000158.1:44315433_44319897_-	GT;AG
circRNA_00099|AC_000158.1:44816808_44822706_+	GT;AG
circRNA_00100|AC_000158.1:44816808_44830867_+	GT;AG
circRNA_00101|AC_000158.1:44858576_44876732_+	GT;AG
circRNA_00102|AC_000158.1:44858576_44882561_+	GT;AG
circRNA_00103|AC_000158.1:44858576_44895365_+	GT;AG
circRNA_00104|AC_000158.1:44880985_44882561_+	GT;AG
circRNA_00105|AC_000158.1:44880985_44917166_+	GT;AG
circRNA_00106|AC_000158.1:45068837_45071055_+	GT;AG
circRNA_00107|AC_000158.1:45366509_45380540_+	GT;AG
circRNA_00108|AC_000158.1:45494567_45503182_+	GT;AG
circRNA_00109|AC_000158.1:45498552_45503182_+	GT;AG
circRNA_00110|AC_000158.1:45552613_45558241_-	GT;AG
circRNA_00111|AC_000158.1:46115254_46154747_-	GT;AG
circRNA_00112|AC_000158.1:46125373_46154747_-	GT;AG
circRNA_00113|AC_000158.1:46134122_46140654_-	GT;AG
circRNA_00114|AC_000158.1:46134122_46154747_-	GT;AG
circRNA_00115|AC_000158.1:46151809_46154747_-	GT;AG
circRNA_00116|AC_000158.1:46175158_46181838_-	GT;AG
circRNA_00117|AC_000158.1:46212228_46217538_-	GT;AG
circRNA_00118|AC_000158.1:46212228_46220386_-	GT;AG
circRNA_00119|AC_000158.1:46234551_46295880_-	GT;AG
circRNA_00120|AC_000158.1:46252863_46262403_-	GT;AG
circRNA_00121|AC_000158.1:46252863_46279312_-	GT;AG
circRNA_00122|AC_000158.1:46252863_46295880_-	GT;AG
circRNA_00123|AC_000158.1:46262206_46295880_-	GT;AG
circRNA_00124|AC_000158.1:46279215_46295880_-	GT;AG
circRNA_00125|AC_000158.1:46400675_46401958_-	GT;AG
circRNA_00126|AC_000158.1:46468758_46474598_+	GT;AG
circRNA_00127|AC_000158.1:46497928_46502456_+	GT;AG
circRNA_00128|AC_000158.1:50491416_50496115_+	GT;AG
circRNA_00129|AC_000158.1:50491416_50512482_+	GT;AG
circRNA_00130|AC_000158.1:50700627_50710793_-	GT;AG
circRNA_00131|AC_000158.1:50700627_50751564_-	GT;AG
circRNA_00132|AC_000158.1:50879954_50880135_-	GT;AG
circRNA_00133|AC_000158.1:51773575_51800827_-	GT;AG
circRNA_00134|AC_000158.1:52748696_52768122_+	GT;AG
circRNA_00135|AC_000158.1:52795655_52815762_+	GT;AG
circRNA_00136|AC_000158.1:53109915_53114179_-	GT;AG
circRNA_00137|AC_000158.1:53115877_53121829_-	GT;AG
circRNA_00138|AC_000158.1:53144098_53156353_-	GT;AG
circRNA_00139|AC_000158.1:53747918_53750648_-	GT;AG
circRNA_00140|AC_000158.1:53820984_53827241_+	GT;AG
circRNA_00141|AC_000158.1:53855874_53858413_+	GT;AG
circRNA_00142|AC_000158.1:56353788_56364599_+	GT;AG
circRNA_00143|AC_000158.1:56353788_56371108_+	GT;AG
circRNA_00144|AC_000158.1:56353788_56392267_+	GT;AG
circRNA_00145|AC_000158.1:56476425_56504133_+	GT;AG
circRNA_00146|AC_000158.1:57054865_57056213_+	GT;AG
circRNA_00147|AC_000158.1:57087322_57088820_+	GT;AG
circRNA_00148|AC_000158.1:57087322_57127445_+	GT;AG
circRNA_00149|AC_000158.1:57138365_57144865_+	GT;AG
circRNA_00150|AC_000158.1:57140432_57144865_+	GT;AG
circRNA_00151|AC_000158.1:57158958_57163525_+	GT;AG
circRNA_00152|AC_000158.1:57162563_57163525_+	GT;AG
circRNA_00153|AC_000158.1:57575925_57583815_+	GT;AG
circRNA_00154|AC_000158.1:57760942_57779548_-	GT;AG
circRNA_00155|AC_000158.1:57831393_57833426_-	GT;AG
circRNA_00156|AC_000158.1:58392335_58429083_+	GT;AG
circRNA_00157|AC_000158.1:58427947_58429083_+	GT;AG
circRNA_00158|AC_000158.1:58537414_58563981_-	GT;AG
circRNA_00159|AC_000158.1:58554517_58621631_-	GT;AG
circRNA_00160|AC_000158.1:58618620_58634230_-	GT;AG
circRNA_00161|AC_000158.1:58850778_58853071_-	GT;AG
circRNA_00162|AC_000158.1:59026429_59034325_+	GT;AG
circRNA_00163|AC_000158.1:59026429_59057447_+	GT;AG
circRNA_00164|AC_000158.1:59100140_59116912_-	GT;AG
circRNA_00165|AC_000158.1:59200283_59202912_+	GT;AG
circRNA_00166|AC_000158.1:59416849_59434033_-	GT;AG
circRNA_00167|AC_000158.1:59655123_59677281_-	GT;AG
circRNA_00168|AC_000158.1:64874622_64874787_+	GT;AG
circRNA_00169|AC_000158.1:64874622_64891118_+	GT;AG
circRNA_00170|AC_000158.1:65061664_65144559_+	GT;AG
circRNA_00171|AC_000158.1:65277676_65292071_+	GT;AG
circRNA_00172|AC_000158.1:66763510_66765239_-	GT;AG
circRNA_00173|AC_000158.1:66798885_66823422_-	GT;AG
circRNA_00174|AC_000158.1:66809810_66821926_-	GT;AG
circRNA_00175|AC_000158.1:66809810_66823422_-	GT;AG
circRNA_00176|AC_000158.1:66892184_66895164_-	GT;AG
circRNA_00177|AC_000158.1:66935371_66935628_+	GT;AG
circRNA_00178|AC_000158.1:66978255_67008941_+	GT;AG
circRNA_00179|AC_000158.1:66981116_66983718_+	GT;AG
circRNA_00180|AC_000158.1:66981116_66999471_+	GT;AG
circRNA_00181|AC_000158.1:66981116_67008941_+	GT;AG
circRNA_00182|AC_000158.1:66983272_67008941_+	GT;AG
circRNA_00183|AC_000158.1:66989226_66989709_+	GT;AG
circRNA_00184|AC_000158.1:66989226_67056249_+	GT;AG
circRNA_00185|AC_000158.1:66993155_66999471_+	GT;AG
circRNA_00186|AC_000158.1:67421078_67458942_+	GT;AG
circRNA_00187|AC_000158.1:67422933_67458942_+	GT;AG
circRNA_00188|AC_000158.1:67491587_67495471_-	GT;AG
circRNA_00189|AC_000158.1:67500421_67506005_-	GT;AG
circRNA_00190|AC_000158.1:67503573_67517077_-	GT;AG
circRNA_00191|AC_000158.1:67649689_67651887_+	GT;AG
circRNA_00192|AC_000158.1:68044749_68051772_+	GT;AG
circRNA_00193|AC_000158.1:68044749_68070828_+	GT;AG
circRNA_00194|AC_000158.1:68064131_68070828_+	GT;AG
circRNA_00195|AC_000158.1:68087230_68088873_+	GT;AG
circRNA_00196|AC_000158.1:68623086_68623391_-	GT;AG
circRNA_00197|AC_000158.1:68623086_68659677_-	GT;AG
circRNA_00198|AC_000158.1:68703859_68705104_-	GT;AG
circRNA_00199|AC_000158.1:68703859_68706268_-	GT;AG
circRNA_00200|AC_000158.1:68819972_68825867_-	GT;AG
circRNA_00201|AC_000158.1:69644514_69650501_-	GT;AG
circRNA_00202|AC_000158.1:69644514_69650504_-	GT;AG
circRNA_00203|AC_000158.1:69670474_69673921_+	GT;AG
circRNA_00204|AC_000158.1:69750816_69756940_+	GT;AG
circRNA_00205|AC_000158.1:70082482_70084762_-	GT;AG
circRNA_00206|AC_000158.1:70335886_70345887_-	GT;AG
circRNA_00207|AC_000158.1:70335886_70372608_-	GT;AG
circRNA_00208|AC_000158.1:70335886_70374755_-	GT;AG
circRNA_00209|AC_000158.1:70335886_70394813_-	GT;AG
circRNA_00210|AC_000158.1:70372260_70374755_-	GT;AG
circRNA_00211|AC_000158.1:70372260_70382491_-	GT;AG
circRNA_00212|AC_000158.1:70372260_70394813_-	GT;AG
circRNA_00213|AC_000158.1:70377514_70382491_-	GT;AG
circRNA_00214|AC_000158.1:70526941_70545898_-	GT;AG
circRNA_00215|AC_000158.1:70538727_70539569_-	GT;AG
circRNA_00216|AC_000158.1:70538727_70545898_-	GT;AG
circRNA_00217|AC_000158.1:70588166_70609683_-	GT;AG
circRNA_00218|AC_000158.1:70599511_70618101_-	GT;AG
circRNA_00219|AC_000158.1:70599511_70629480_-	GT;AG
circRNA_00220|AC_000158.1:70626694_70629480_-	GT;AG
circRNA_00221|AC_000158.1:70753366_70758086_-	GT;AG
circRNA_00222|AC_000158.1:70753366_70759687_-	GT;AG
circRNA_00223|AC_000158.1:70853383_70856704_-	GT;AG
circRNA_00224|AC_000158.1:70853383_70870872_-	GT;AG
circRNA_00225|AC_000158.1:70854060_70870840_-	GT;AG
circRNA_00226|AC_000158.1:70856656_70884642_-	GT;AG
circRNA_00227|AC_000158.1:70860635_70870872_-	GT;AG
circRNA_00228|AC_000158.1:70864882_70870872_-	GT;AG
circRNA_00229|AC_000158.1:70870285_70901400_-	GT;AG
circRNA_00230|AC_000158.1:70878531_70885948_-	GT;AG
circRNA_00231|AC_000158.1:70878531_70901400_-	GT;AG
circRNA_00232|AC_000158.1:70882872_70884642_-	GT;AG
circRNA_00233|AC_000158.1:70894214_70901400_-	GT;AG
circRNA_00234|AC_000158.1:70956693_70979746_-	GT;AG
circRNA_00235|AC_000158.1:71038659_71042492_+	GT;AG
circRNA_00236|AC_000158.1:71267992_71268975_-	GT;AG
circRNA_00237|AC_000158.1:71270625_71277835_-	GT;AG
circRNA_00238|AC_000158.1:71270625_71280671_-	GT;AG
circRNA_00239|AC_000158.1:71274608_71280671_-	GT;AG
circRNA_00240|AC_000158.1:71277196_71277835_-	GT;AG
circRNA_00241|AC_000158.1:71548889_71567873_-	GT;AG
circRNA_00242|AC_000158.1:71557278_71567873_-	GT;AG
circRNA_00243|AC_000158.1:71557278_71573312_-	GT;AG
circRNA_00244|AC_000158.1:71567806_71573312_-	GT;AG
circRNA_00245|AC_000158.1:71932795_71936704_+	GT;AG
circRNA_00246|AC_000158.1:71936059_71938271_+	GT;AG
circRNA_00247|AC_000158.1:71936059_71940434_+	GT;AG
circRNA_00248|AC_000158.1:71936059_71942873_+	GT;AG
circRNA_00249|AC_000158.1:71938154_71940434_+	GT;AG
circRNA_00250|AC_000158.1:71988776_71997189_+	GT;AG
circRNA_00251|AC_000158.1:72120870_72144846_-	GT;AG
circRNA_00252|AC_000158.1:72123672_72144846_-	GT;AG
circRNA_00253|AC_000158.1:72141385_72164689_-	GT;AG
circRNA_00254|AC_000158.1:72153742_72201465_-	GT;AG
circRNA_00255|AC_000158.1:72164575_72201465_-	GT;AG
circRNA_00256|AC_000158.1:72179980_72201465_-	GT;AG
circRNA_00257|AC_000158.1:72196316_72201465_-	GT;AG
circRNA_00258|AC_000158.1:72211467_72219054_-	GT;AG
circRNA_00259|AC_000158.1:72211467_72243240_-	GT;AG
circRNA_00260|AC_000158.1:72717619_72720468_+	GT;AG
circRNA_00261|AC_000158.1:72822044_72831868_+	GT;AG
circRNA_00262|AC_000158.1:72830934_72866787_+	GT;AG
circRNA_00263|AC_000158.1:72862566_72866787_+	GT;AG
circRNA_00264|AC_000158.1:72862566_72876547_+	GT;AG
circRNA_00265|AC_000158.1:72871593_72899224_+	GT;AG
circRNA_00266|AC_000158.1:72889746_72899224_+	GT;AG
circRNA_00267|AC_000158.1:72908227_72912504_+	GT;AG
circRNA_00268|AC_000158.1:72908227_72913738_+	GT;AG
circRNA_00269|AC_000158.1:72910873_72913738_+	GT;AG
circRNA_00270|AC_000158.1:74411942_74437064_-	GT;AG
circRNA_00271|AC_000158.1:74453677_74454756_+	GT;AG
circRNA_00272|AC_000158.1:74458731_74462957_-	GT;AG
circRNA_00273|AC_000158.1:74565090_74584074_+	GT;AG
circRNA_00274|AC_000158.1:74565090_74587700_+	GT;AG
circRNA_00275|AC_000158.1:74568736_74584074_+	GT;AG
circRNA_00276|AC_000158.1:74580120_74587700_+	GT;AG
circRNA_00277|AC_000158.1:75220889_75222646_+	GT;AG
circRNA_00278|AC_000158.1:75700024_75701269_+	GT;AG
circRNA_00279|AC_000158.1:76548338_76561096_-	GT;AG
circRNA_00280|AC_000158.1:77223791_77229234_-	GT;AG
circRNA_00281|AC_000158.1:79326314_79327003_-	GT;AG
circRNA_00282|AC_000158.1:79326314_79425584_-	GT;AG
circRNA_00283|AC_000158.1:79541929_79542129_-	GT;AG
circRNA_00284|AC_000158.1:79541929_79601396_-	GT;AG
circRNA_00285|AC_000158.1:79687220_79713486_-	GT;AG
circRNA_00286|AC_000158.1:79696338_79713486_-	GT;AG
circRNA_00287|AC_000158.1:81058480_81062634_-	GT;AG
circRNA_00288|AC_000158.1:81097411_81107139_+	GT;AG
circRNA_00289|AC_000158.1:81237306_81240085_-	GT;AG
circRNA_00290|AC_000158.1:82204103_82208477_-	GT;AG
circRNA_00291|AC_000158.1:82255244_82276253_+	GT;AG
circRNA_00292|AC_000158.1:82739429_82743028_-	GT;AG
circRNA_00293|AC_000158.1:82742975_82795394_-	GT;AG
circRNA_00294|AC_000158.1:82778789_82855741_-	GT;AG
circRNA_00295|AC_000158.1:82841067_82855741_-	GT;AG
circRNA_00296|AC_000158.1:82862386_82881476_-	GT;AG
circRNA_00297|AC_000158.1:82862386_82899203_-	GT;AG
circRNA_00298|AC_000158.1:82862386_82910187_-	GT;AG
circRNA_00299|AC_000158.1:82879532_82881476_-	GT;AG
circRNA_00300|AC_000158.1:82895803_82903644_-	GT;AG
circRNA_00301|AC_000158.1:82895803_82910187_-	GT;AG
circRNA_00302|AC_000158.1:82895803_82955804_-	GT;AG
circRNA_00303|AC_000158.1:82903422_82955804_-	GT;AG
circRNA_00304|AC_000158.1:82954120_82955804_-	GT;AG
circRNA_00305|AC_000158.1:83894701_83898216_+	GT;AG
circRNA_00306|AC_000158.1:83952018_83954856_-	GT;AG
circRNA_00307|AC_000158.1:84000536_84006269_-	GT;AG
circRNA_00308|AC_000158.1:84000536_84009522_-	GT;AG
circRNA_00309|AC_000158.1:84068888_84089375_-	GT;AG
circRNA_00310|AC_000158.1:84073748_84089375_-	GT;AG
circRNA_00311|AC_000158.1:84085887_84089375_-	GT;AG
circRNA_00312|AC_000158.1:84085887_84091134_-	GT;AG
circRNA_00313|AC_000158.1:84179472_84179637_+	GT;AG
circRNA_00314|AC_000158.1:84373359_84421122_+	GT;AG
circRNA_00315|AC_000158.1:84498391_84499792_+	GT;AG
circRNA_00316|AC_000158.1:84579271_84582499_+	GT;AG
circRNA_00317|AC_000158.1:84673387_84677290_+	GT;AG
circRNA_00318|AC_000158.1:84754796_84758204_-	GT;AG
circRNA_00319|AC_000158.1:84754796_84775573_-	GT;AG
circRNA_00320|AC_000158.1:84767920_84775573_-	GT;AG
circRNA_00321|AC_000158.1:84801907_84808488_-	GT;AG
circRNA_00322|AC_000158.1:86684437_86699166_-	GT;AG
circRNA_00323|AC_000158.1:86706579_86707552_-	GT;AG
circRNA_00324|AC_000158.1:86980502_86998958_+	GT;AG
circRNA_00325|AC_000158.1:87792341_87829829_+	GT;AG
circRNA_00326|AC_000158.1:87974292_87979067_-	GT;AG
circRNA_00327|AC_000158.1:87976414_87979067_-	GT;AG
circRNA_00328|AC_000158.1:88012161_88013519_-	GT;AG
circRNA_00329|AC_000158.1:88135423_88136200_-	GT;AG
circRNA_00330|AC_000158.1:88225845_88289315_+	GT;AG
circRNA_00331|AC_000158.1:88241760_88248577_+	GT;AG
circRNA_00332|AC_000158.1:88241760_88289315_+	GT;AG
circRNA_00333|AC_000158.1:88247030_88248577_+	GT;AG
circRNA_00334|AC_000158.1:88358738_88367969_-	GT;AG
circRNA_00335|AC_000158.1:88523272_88533137_-	GT;AG
circRNA_00336|AC_000158.1:88532004_88533137_-	GT;AG
circRNA_00337|AC_000158.1:90477683_90517156_+	GT;AG
circRNA_00338|AC_000158.1:90517082_90582572_+	GT;AG
circRNA_00339|AC_000158.1:90564800_90582572_+	GT;AG
circRNA_00340|AC_000158.1:90573981_90582572_+	GT;AG
circRNA_00341|AC_000158.1:90576843_90599890_+	GT;AG
circRNA_00342|AC_000158.1:90661676_90662496_+	GT;AG
circRNA_00343|AC_000158.1:91966700_92022294_-	GT;AG
circRNA_00344|AC_000158.1:92162207_92162996_-	GT;AG
circRNA_00345|AC_000158.1:92322676_92331093_-	GT;AG
circRNA_00346|AC_000158.1:92322676_92354801_-	GT;AG
circRNA_00347|AC_000158.1:92503311_92601748_-	GT;AG
circRNA_00348|AC_000158.1:92582579_92593767_-	GT;AG
circRNA_00349|AC_000158.1:92582579_92601748_-	GT;AG
circRNA_00350|AC_000158.1:92742162_92742663_-	GT;AG
circRNA_00351|AC_000158.1:92742162_92748088_-	GT;AG
circRNA_00352|AC_000158.1:93721348_93795110_+	GT;AG
circRNA_00353|AC_000158.1:93776469_93828805_+	GT;AG
circRNA_00354|AC_000158.1:95761077_95770909_+	GT;AG
circRNA_00355|AC_000158.1:95939608_95940196_-	GT;AG
circRNA_00356|AC_000158.1:95969373_95985968_-	GT;AG
circRNA_00357|AC_000158.1:95969373_95994230_-	GT;AG
circRNA_00358|AC_000158.1:96037472_96041875_-	GT;AG
circRNA_00359|AC_000158.1:96037472_96061435_-	GT;AG
circRNA_00360|AC_000158.1:96076743_96173229_-	GT;AG
circRNA_00361|AC_000158.1:96148456_96173229_-	GT;AG
circRNA_00362|AC_000158.1:96552971_96573514_+	GT;AG
circRNA_00363|AC_000158.1:96591258_96604822_+	GT;AG
circRNA_00364|AC_000158.1:96601802_96640518_+	GT;AG
circRNA_00365|AC_000158.1:96604709_96621678_+	GT;AG
circRNA_00366|AC_000158.1:97890270_97898623_-	GT;AG
circRNA_00367|AC_000158.1:97992607_97993930_+	GT;AG
circRNA_00368|AC_000158.1:97992607_98020785_+	GT;AG
circRNA_00369|AC_000158.1:98011953_98014418_+	GT;AG
circRNA_00370|AC_000158.1:98011953_98020785_+	GT;AG
circRNA_00371|AC_000158.1:98014320_98020785_+	GT;AG
circRNA_00372|AC_000158.1:98036664_98056285_+	GT;AG
circRNA_00373|AC_000158.1:98363137_98367945_+	GT;AG
circRNA_00374|AC_000158.1:98818175_98818512_+	GT;AG
circRNA_00375|AC_000158.1:99136926_99138173_+	GT;AG
circRNA_00376|AC_000158.1:106998501_107000199_-	GT;AG
circRNA_00377|AC_000158.1:106999005_107007859_-	GT;AG
circRNA_00378|AC_000158.1:107332504_107333227_-	GT;AG
circRNA_00379|AC_000158.1:107540221_107540631_-	GT;AG
circRNA_00380|AC_000158.1:107809127_107819549_+	GT;AG
circRNA_00381|AC_000158.1:107815916_107825673_+	GT;AG
circRNA_00382|AC_000158.1:107910377_107912415_-	GT;AG
circRNA_00383|AC_000158.1:107948998_107975652_+	GT;AG
circRNA_00384|AC_000158.1:107960439_107963188_+	GT;AG
circRNA_00385|AC_000158.1:107973823_108015831_+	GT;AG
circRNA_00386|AC_000158.1:109687440_109693056_+	GT;AG
circRNA_00387|AC_000158.1:110260308_110260921_-	GT;AG
circRNA_00388|AC_000158.1:111464370_111464669_-	GT;AG
circRNA_00389|AC_000158.1:112080228_112097093_-	GT;AG
circRNA_00390|AC_000158.1:112663612_112675755_-	GT;AG
circRNA_00391|AC_000158.1:112672053_112675755_-	GT;AG
circRNA_00392|AC_000158.1:112747002_112749992_+	GT;AG
circRNA_00393|AC_000158.1:113400484_113415837_-	GT;AG
circRNA_00394|AC_000158.1:113400484_113439881_-	GT;AG
circRNA_00395|AC_000158.1:113400484_113497558_-	GT;AG
circRNA_00396|AC_000158.1:113415779_113432370_-	GT;AG
circRNA_00397|AC_000158.1:113415779_113439881_-	GT;AG
circRNA_00398|AC_000158.1:113435686_113439881_-	GT;AG
circRNA_00399|AC_000158.1:113457911_113463681_-	GT;AG
circRNA_00400|AC_000158.1:113457911_113465027_-	GT;AG
circRNA_00401|AC_000158.1:113457911_113497558_-	GT;AG
circRNA_00402|AC_000158.1:113463182_113497558_-	GT;AG
circRNA_00403|AC_000158.1:114255949_114275551_+	GT;AG
circRNA_00404|AC_000158.1:114261038_114275551_+	GT;AG
circRNA_00405|AC_000158.1:114264122_114275551_+	GT;AG
circRNA_00406|AC_000158.1:114309984_114351697_-	GT;AG
circRNA_00407|AC_000158.1:114332741_114351697_-	GT;AG
circRNA_00408|AC_000158.1:114399770_114425162_-	GT;AG
circRNA_00409|AC_000158.1:115849714_115878259_-	GT;AG
circRNA_00410|AC_000158.1:116265609_116277314_-	GT;AG
circRNA_00411|AC_000158.1:117840072_117879558_-	GT;AG
circRNA_00412|AC_000158.1:117908174_117917448_-	GT;AG
circRNA_00413|AC_000158.1:118677118_118685492_+	GT;AG
circRNA_00414|AC_000158.1:119200153_119218767_-	GT;AG
circRNA_00415|AC_000158.1:119200153_119225201_-	GT;AG
circRNA_00416|AC_000158.1:119575067_119583113_+	GT;AG
circRNA_00417|AC_000158.1:119918215_119922890_+	GT;AG
circRNA_00418|AC_000158.1:119925248_119927886_+	GT;AG
circRNA_00419|AC_000158.1:119949730_119963954_-	GT;AG
circRNA_00420|AC_000158.1:119954271_119963954_-	GT;AG
circRNA_00421|AC_000158.1:119960093_119963954_-	GT;AG
circRNA_00422|AC_000158.1:120057574_120067234_+	GT;AG
circRNA_00423|AC_000158.1:121433799_121435258_-	GT;AG
circRNA_00424|AC_000158.1:122922616_122927553_+	GT;AG
circRNA_00425|AC_000158.1:123253428_123260133_+	GT;AG
circRNA_00426|AC_000158.1:123376263_123379861_+	GT;AG
circRNA_00427|AC_000158.1:126062559_126097203_+	GT;AG
circRNA_00428|AC_000158.1:126954836_126961395_-	GT;AG
circRNA_00429|AC_000158.1:126961232_126969161_-	GT;AG
circRNA_00430|AC_000158.1:126972159_126974597_-	GT;AG
circRNA_00431|AC_000158.1:127195869_127207080_+	GT;AG
circRNA_00432|AC_000158.1:127258536_127306442_-	GT;AG
circRNA_00433|AC_000158.1:127272694_127296072_-	GT;AG
circRNA_00434|AC_000158.1:127491791_127495209_+	GT;AG
circRNA_00435|AC_000158.1:127491791_127535286_+	GT;AG
circRNA_00436|AC_000158.1:127510392_127522912_+	GT;AG
circRNA_00437|AC_000158.1:127512177_127517172_+	GT;AG
circRNA_00438|AC_000158.1:127606264_127607813_+	GT;AG
circRNA_00439|AC_000158.1:127606264_127612882_+	GT;AG
circRNA_00440|AC_000158.1:127606264_127612926_+	GT;AG
circRNA_00441|AC_000158.1:127784436_127786842_+	GT;AG
circRNA_00442|AC_000158.1:127785755_127786842_+	GT;AG
circRNA_00443|AC_000158.1:127785755_127790589_+	GT;AG
circRNA_00444|AC_000158.1:127785755_127801594_+	GT;AG
circRNA_00445|AC_000158.1:127788994_127790589_+	GT;AG
circRNA_00446|AC_000158.1:127801500_127810282_+	GT;AG
circRNA_00447|AC_000158.1:127809210_127811296_+	GT;AG
circRNA_00448|AC_000158.1:127860128_127894524_+	GT;AG
circRNA_00449|AC_000158.1:127977933_127985295_+	GT;AG
circRNA_00450|AC_000158.1:128009602_128020990_+	GT;AG
circRNA_00451|AC_000158.1:128012485_128020990_+	GT;AG
circRNA_00452|AC_000158.1:128060332_128066329_-	GT;AG
circRNA_00453|AC_000158.1:128348903_128378560_-	GT;AG
circRNA_00454|AC_000158.1:128417584_128426939_-	GT;AG
circRNA_00455|AC_000158.1:128417584_128442305_-	GT;AG
circRNA_00456|AC_000158.1:128426845_128442305_-	GT;AG
circRNA_00457|AC_000158.1:130431644_130495706_+	GT;AG
circRNA_00458|AC_000158.1:130431648_130495706_+	GT;AG
circRNA_00459|AC_000158.1:130776651_130819920_+	GT;AG
circRNA_00460|AC_000158.1:131459918_131467273_+	GT;AG
circRNA_00461|AC_000158.1:131461839_131467273_+	GT;AG
circRNA_00462|AC_000158.1:131588880_131596957_+	GT;AG
circRNA_00463|AC_000158.1:131591146_131596957_+	GT;AG
circRNA_00464|AC_000158.1:131620739_131654789_+	GT;AG
circRNA_00465|AC_000158.1:131631558_131656142_+	GT;AG
circRNA_00466|AC_000158.1:131631558_131658023_+	GT;AG
circRNA_00467|AC_000158.1:131945682_131947446_-	GT;AG
circRNA_00468|AC_000158.1:132004062_132009344_+	GT;AG
circRNA_00469|AC_000158.1:132007942_132009344_+	GT;AG
circRNA_00470|AC_000158.1:133338996_133339239_-	GT;AG
circRNA_00471|AC_000158.1:133338996_133347113_-	GT;AG
circRNA_00472|AC_000158.1:133655834_133685207_+	GT;AG
circRNA_00473|AC_000158.1:133678443_133707462_+	GT;AG
circRNA_00474|AC_000158.1:133678443_133752854_+	GT;AG
circRNA_00475|AC_000158.1:133766262_133766525_+	GT;AG
circRNA_00476|AC_000158.1:133809683_133866913_+	GT;AG
circRNA_00477|AC_000158.1:133809683_133892056_+	GT;AG
circRNA_00478|AC_000158.1:133848001_133866913_+	GT;AG
circRNA_00479|AC_000158.1:133848001_133892056_+	GT;AG
circRNA_00480|AC_000158.1:133891933_133935771_+	GT;AG
circRNA_00481|AC_000158.1:134023829_134026622_+	GT;AG
circRNA_00482|AC_000158.1:134069912_134090288_-	GT;AG
circRNA_00483|AC_000158.1:134085756_134090288_-	GT;AG
circRNA_00484|AC_000158.1:134250032_134253337_-	GT;AG
circRNA_00485|AC_000158.1:134304946_134311079_-	GT;AG
circRNA_00486|AC_000158.1:134304946_134323511_-	GT;AG
circRNA_00487|AC_000158.1:134344357_134345837_+	GT;AG
circRNA_00488|AC_000158.1:134368091_134408369_-	GT;AG
circRNA_00489|AC_000158.1:134392982_134408402_-	GT;AG
circRNA_00490|AC_000158.1:135934051_135935216_-	GT;AG
circRNA_00491|AC_000158.1:136209049_136229387_+	GT;AG
circRNA_00492|AC_000158.1:136220642_136222681_+	GT;AG
circRNA_00493|AC_000158.1:136220666_136222681_+	GT;AG
circRNA_00494|AC_000158.1:136220666_136229387_+	GT;AG
circRNA_00495|AC_000158.1:136220666_136257995_+	GT;AG
circRNA_00496|AC_000158.1:136225680_136242260_+	GT;AG
circRNA_00497|AC_000158.1:136236365_136249102_+	GT;AG
circRNA_00498|AC_000158.1:136236365_136257995_+	GT;AG
circRNA_00499|AC_000158.1:136256548_136257995_+	GT;AG
circRNA_00500|AC_000158.1:136768565_136773791_-	GT;AG
circRNA_00501|AC_000158.1:136835989_136842806_+	GT;AG
circRNA_00502|AC_000158.1:136879085_136885470_+	GT;AG
circRNA_00503|AC_000158.1:136881910_136885470_+	GT;AG
circRNA_00504|AC_000158.1:137974925_137975336_-	GT;AG
circRNA_00505|AC_000158.1:137974925_137986677_-	GT;AG
circRNA_00506|AC_000158.1:137974925_137990691_-	GT;AG
circRNA_00507|AC_000158.1:138171284_138185755_-	GT;AG
circRNA_00508|AC_000158.1:138187677_138189210_-	GT;AG
circRNA_00509|AC_000158.1:138224641_138246151_-	GT;AG
circRNA_00510|AC_000158.1:138239026_138246151_-	GT;AG
circRNA_00511|AC_000158.1:138239026_138254472_-	GT;AG
circRNA_00512|AC_000158.1:138242333_138246151_-	GT;AG
circRNA_00513|AC_000158.1:139902069_139903796_+	GT;AG
circRNA_00514|AC_000158.1:139902069_139924604_+	GT;AG
circRNA_00515|AC_000158.1:140207645_140215397_-	GT;AG
circRNA_00516|AC_000158.1:140330152_140330433_-	GT;AG
circRNA_00517|AC_000158.1:140369958_140396147_-	GT;AG
circRNA_00518|AC_000158.1:140383726_140385318_-	GT;AG
circRNA_00519|AC_000158.1:140383726_140396147_-	GT;AG
circRNA_00520|AC_000158.1:140434714_140446241_-	GT;AG
circRNA_00521|AC_000158.1:140444752_140446241_-	GT;AG
circRNA_00522|AC_000158.1:140754204_140757055_-	GT;AG
circRNA_00523|AC_000158.1:140762523_140769321_-	GT;AG
circRNA_00524|AC_000158.1:140762523_140770398_-	GT;AG
circRNA_00525|AC_000158.1:140775916_140805442_-	GT;AG
circRNA_00526|AC_000158.1:140783068_140841606_-	GT;AG
circRNA_00527|AC_000158.1:140790619_140823860_-	GT;AG
circRNA_00528|AC_000158.1:140793379_140802129_-	GT;AG
circRNA_00529|AC_000158.1:140797360_140802129_-	GT;AG
circRNA_00530|AC_000158.1:140797360_140823860_-	GT;AG
circRNA_00531|AC_000158.1:140802036_140823860_-	GT;AG
circRNA_00532|AC_000158.1:140805259_140823860_-	GT;AG
circRNA_00533|AC_000158.1:140811696_140844369_-	GT;AG
circRNA_00534|AC_000158.1:140816214_140844369_-	GT;AG
circRNA_00535|AC_000158.1:140820390_140840208_-	GT;AG
circRNA_00536|AC_000158.1:140823762_140840208_-	GT;AG
circRNA_00537|AC_000158.1:140823762_140844369_-	GT;AG
circRNA_00538|AC_000158.1:140825412_140840208_-	GT;AG
circRNA_00539|AC_000158.1:140825412_140841606_-	GT;AG
circRNA_00540|AC_000158.1:140828103_140840208_-	GT;AG
circRNA_00541|AC_000158.1:140835723_140844369_-	GT;AG
circRNA_00542|AC_000158.1:140839987_140841606_-	GT;AG
circRNA_00543|AC_000158.1:142919420_142953280_+	GT;AG
circRNA_00544|AC_000158.1:142933979_142953280_+	GT;AG
circRNA_00545|AC_000158.1:142937703_142943738_+	GT;AG
circRNA_00546|AC_000158.1:143210110_143210831_-	GT;AG
circRNA_00547|AC_000158.1:143230696_143246217_-	GT;AG
circRNA_00548|AC_000158.1:143241816_143246217_-	GT;AG
circRNA_00549|AC_000158.1:144388566_144415513_+	GT;AG
circRNA_00550|AC_000158.1:146118418_146120823_-	GT;AG
circRNA_00551|AC_000158.1:146400437_146411750_-	GT;AG
circRNA_00552|AC_000158.1:146839904_146840378_+	GT;AG
circRNA_00553|AC_000158.1:147410970_147412624_+	GT;AG
circRNA_00554|AC_000158.1:147412236_147412624_+	GT;AG
circRNA_00555|AC_000158.1:147671260_147706530_-	GT;AG
circRNA_00556|AC_000158.1:147700349_147706530_-	GT;AG
circRNA_00557|AC_000158.1:147701837_147706530_-	GT;AG
circRNA_00558|AC_000158.1:147704746_147706530_-	GT;AG
circRNA_00559|AC_000158.1:147826293_147828150_+	GT;AG
circRNA_00560|AC_000158.1:147888543_147894698_+	GT;AG
circRNA_00561|AC_000158.1:148063352_148069144_+	GT;AG
circRNA_00562|AC_000158.1:148067915_148069144_+	GT;AG
circRNA_00563|AC_000158.1:148067915_148069330_+	GT;AG
circRNA_00564|AC_000158.1:148720181_148747085_-	GT;AG
circRNA_00565|AC_000158.1:148745684_148747085_-	GT;AG
circRNA_00566|AC_000158.1:150231712_150231983_+	GT;AG
circRNA_00567|AC_000158.1:150251977_150253110_+	GT;AG
circRNA_00568|AC_000158.1:150262793_150268315_+	GT;AG
circRNA_00569|AC_000158.1:150324912_150328869_+	GT;AG
circRNA_00570|AC_000158.1:150324936_150328869_+	GT;AG
circRNA_00571|AC_000158.1:150324943_150328869_+	GT;AG
circRNA_00572|AC_000158.1:150332316_150338025_+	GT;AG
circRNA_00573|AC_000158.1:150737291_150743266_-	GT;AG
circRNA_00574|AC_000158.1:150863627_150871337_-	GT;AG
circRNA_00575|AC_000158.1:150893967_150902056_-	GT;AG
circRNA_00576|AC_000158.1:150900129_150902056_-	GT;AG
circRNA_00577|AC_000158.1:151034206_151054964_+	GT;AG
circRNA_00578|AC_000158.1:151037899_151041204_+	GT;AG
circRNA_00579|AC_000158.1:151037899_151044052_+	GT;AG
circRNA_00580|AC_000158.1:151064250_151068202_+	GT;AG
circRNA_00581|AC_000158.1:151077308_151080463_+	GT;AG
circRNA_00582|AC_000158.1:151121365_151129121_+	GT;AG
circRNA_00583|AC_000158.1:151320006_151350576_+	GT;AG
circRNA_00584|AC_000158.1:151320006_151370732_+	GT;AG
circRNA_00585|AC_000158.1:151320006_151381239_+	GT;AG
circRNA_00586|AC_000158.1:151320006_151390027_+	GT;AG
circRNA_00587|AC_000158.1:151370536_151381239_+	GT;AG
circRNA_00588|AC_000158.1:151370536_151390027_+	GT;AG
circRNA_00589|AC_000158.1:151370536_151401636_+	GT;AG
circRNA_00590|AC_000158.1:151397489_151401636_+	GT;AG
circRNA_00591|AC_000158.1:152401584_152404729_-	GT;AG
circRNA_00592|AC_000158.1:152430905_152455113_-	GT;AG
circRNA_00593|AC_000158.1:153244182_153253053_+	GT;AG
circRNA_00594|AC_000158.1:153244182_153260885_+	GT;AG
circRNA_00595|AC_000158.1:153244182_153272402_+	GT;AG
circRNA_00596|AC_000158.1:153244182_153282938_+	GT;AG
circRNA_00597|AC_000158.1:153250277_153272402_+	GT;AG
circRNA_00598|AC_000158.1:153360726_153384026_-	GT;AG
circRNA_00599|AC_000158.1:153993665_154012071_+	GT;AG
circRNA_00600|AC_000158.1:154350835_154360104_-	GT;AG
circRNA_00601|AC_000158.1:154354068_154358493_-	GT;AG
circRNA_00602|AC_000158.1:154398760_154404479_+	GT;AG
circRNA_00603|AC_000158.1:154450853_154454633_-	GT;AG
circRNA_00604|AC_000158.1:154454373_154454633_-	GT;AG
circRNA_00605|AC_000158.1:154463773_154468201_-	GT;AG
circRNA_00606|AC_000158.1:154567018_154620307_-	GT;AG
circRNA_00607|AC_000158.1:154619823_154620307_-	GT;AG
circRNA_00608|AC_000158.1:155017657_155020484_+	GT;AG
circRNA_00609|AC_000158.1:155017657_155021064_+	GT;AG
circRNA_00610|AC_000158.1:155017657_155035442_+	GT;AG
circRNA_00611|AC_000158.1:155035336_155036166_+	GT;AG
circRNA_00612|AC_000158.1:155050046_155051151_-	GT;AG
circRNA_00613|AC_000158.1:155094571_155108872_-	GT;AG
circRNA_00614|AC_000158.1:155739966_155745152_+	GT;AG
circRNA_00615|AC_000158.1:155739966_155778737_+	GT;AG
circRNA_00616|AC_000158.1:155739966_155799574_+	GT;AG
circRNA_00617|AC_000158.1:156065209_156077037_-	GT;AG
circRNA_00618|AC_000158.1:156065209_156083609_-	GT;AG
circRNA_00619|AC_000158.1:156065209_156105655_-	GT;AG
circRNA_00620|AC_000158.1:156065209_156107225_-	GT;AG
circRNA_00621|AC_000158.1:156065209_156124855_-	GT;AG
circRNA_00622|AC_000158.1:156104265_156107225_-	GT;AG
circRNA_00623|AC_000158.1:156104265_156124855_-	GT;AG
circRNA_00624|AC_000158.1:156185821_156271062_-	GT;AG
circRNA_00625|AC_000158.1:157174529_157246201_-	GT;AG
circRNA_00626|AC_000158.1:157187940_157246201_-	GT;AG
circRNA_00627|AC_000158.1:157203169_157222447_-	GT;AG
circRNA_00628|AC_000158.1:157203169_157246201_-	GT;AG
circRNA_00629|AC_000158.1:157240259_157246201_-	GT;AG
circRNA_00630|AC_000159.1:660737_673253_-	GT;AG
circRNA_00631|AC_000159.1:694762_782010_-	GT;AG
circRNA_00632|AC_000159.1:703887_706378_-	GT;AG
circRNA_00633|AC_000159.1:736794_737867_-	GT;AG
circRNA_00634|AC_000159.1:742558_744785_-	GT;AG
circRNA_00635|AC_000159.1:787116_794109_-	GT;AG
circRNA_00636|AC_000159.1:789656_794109_-	GT;AG
circRNA_00637|AC_000159.1:818212_837594_-	GT;AG
circRNA_00638|AC_000159.1:1000262_1002490_-	GT;AG
circRNA_00639|AC_000159.1:1000262_1007194_-	GT;AG
circRNA_00640|AC_000159.1:1010355_1037016_-	GT;AG
circRNA_00641|AC_000159.1:1025178_1030316_-	GT;AG
circRNA_00642|AC_000159.1:1025178_1039713_-	GT;AG
circRNA_00643|AC_000159.1:1034314_1058172_-	GT;AG
circRNA_00644|AC_000159.1:1046659_1060137_-	GT;AG
circRNA_00645|AC_000159.1:1058081_1060137_-	GT;AG
circRNA_00646|AC_000159.1:1166852_1178667_-	GT;AG
circRNA_00647|AC_000159.1:1180676_1184667_-	GT;AG
circRNA_00648|AC_000159.1:1192405_1197888_-	GT;AG
circRNA_00649|AC_000159.1:1672230_1674225_-	GT;AG
circRNA_00650|AC_000159.1:1797721_1824556_-	GT;AG
circRNA_00651|AC_000159.1:1865716_1868987_+	GT;AG
circRNA_00652|AC_000159.1:4240891_4255760_-	GT;AG
circRNA_00653|AC_000159.1:4242737_4255760_-	GT;AG
circRNA_00654|AC_000159.1:4259111_4268647_-	GT;AG
circRNA_00655|AC_000159.1:4264944_4268647_-	GT;AG
circRNA_00656|AC_000159.1:4291657_4321257_-	GT;AG
circRNA_00657|AC_000159.1:4310118_4321257_-	GT;AG
circRNA_00658|AC_000159.1:4408698_4409411_+	GT;AG
circRNA_00659|AC_000159.1:4645399_4663025_+	GT;AG
circRNA_00660|AC_000159.1:4656343_4663025_+	GT;AG
circRNA_00661|AC_000159.1:4656343_4670154_+	GT;AG
circRNA_00662|AC_000159.1:4966546_4980318_+	GT;AG
circRNA_00663|AC_000159.1:5131646_5135970_+	GT;AG
circRNA_00664|AC_000159.1:5131646_5137786_+	GT;AG
circRNA_00665|AC_000159.1:5131646_5150823_+	GT;AG
circRNA_00666|AC_000159.1:5131646_5157421_+	GT;AG
circRNA_00667|AC_000159.1:5148301_5150823_+	GT;AG
circRNA_00668|AC_000159.1:5569126_5587757_-	GT;AG
circRNA_00669|AC_000159.1:5573513_5575431_-	GT;AG
circRNA_00670|AC_000159.1:5573513_5587757_-	GT;AG
circRNA_00671|AC_000159.1:5573513_5603697_-	GT;AG
circRNA_00672|AC_000159.1:5585009_5603697_-	GT;AG
circRNA_00673|AC_000159.1:5602860_5603697_-	GT;AG
circRNA_00674|AC_000159.1:5813004_5814612_-	GT;AG
circRNA_00675|AC_000159.1:5937559_5971434_+	GT;AG
circRNA_00676|AC_000159.1:6404704_6405189_-	GT;AG
circRNA_00677|AC_000159.1:6404704_6417619_-	GT;AG
circRNA_00678|AC_000159.1:6416527_6422028_-	GT;AG
circRNA_00679|AC_000159.1:6443013_6484746_-	GT;AG
circRNA_00680|AC_000159.1:6443013_6498939_-	GT;AG
circRNA_00681|AC_000159.1:6484644_6494839_-	GT;AG
circRNA_00682|AC_000159.1:6484644_6498939_-	GT;AG
circRNA_00683|AC_000159.1:7228025_7248838_+	GT;AG
circRNA_00684|AC_000159.1:7231248_7246366_+	GT;AG
circRNA_00685|AC_000159.1:7231248_7248838_+	GT;AG
circRNA_00686|AC_000159.1:7319126_7321939_-	GT;AG
circRNA_00687|AC_000159.1:7323418_7332538_-	GT;AG
circRNA_00688|AC_000159.1:7325690_7330544_+	GT;AG
circRNA_00689|AC_000159.1:7326531_7330860_-	GT;AG
circRNA_00690|AC_000159.1:7328867_7330835_+	GT;AG
circRNA_00691|AC_000159.1:7328990_7331050_-	GT;AG
circRNA_00692|AC_000159.1:7330753_7335746_-	GT;AG
circRNA_00693|AC_000159.1:7330952_7331625_-	GT;AG
circRNA_00694|AC_000159.1:7332485_7332922_-	GT;AG
circRNA_00695|AC_000159.1:7335481_7335761_-	GT;AG
circRNA_00696|AC_000159.1:9660690_9682583_-	GT;AG
circRNA_00697|AC_000159.1:9947909_9950651_+	GT;AG
circRNA_00698|AC_000159.1:13455734_13463399_-	GT;AG
circRNA_00699|AC_000159.1:13597916_13636362_+	GT;AG
circRNA_00700|AC_000159.1:13630993_13632522_+	GT;AG
circRNA_00701|AC_000159.1:15162195_15172283_-	GT;AG
circRNA_00702|AC_000159.1:16852482_16855469_+	GT;AG
circRNA_00703|AC_000159.1:16852482_16858254_+	GT;AG
circRNA_00704|AC_000159.1:17676551_17727992_+	GT;AG
circRNA_00705|AC_000159.1:17772234_17776279_-	GT;AG
circRNA_00706|AC_000159.1:18202628_18203674_+	GT;AG
circRNA_00707|AC_000159.1:18380626_18403585_-	GT;AG
circRNA_00708|AC_000159.1:18393889_18398168_-	GT;AG
circRNA_00709|AC_000159.1:18393889_18403585_-	GT;AG
circRNA_00710|AC_000159.1:19357352_19364438_-	GT;AG
circRNA_00711|AC_000159.1:19376497_19395609_-	GT;AG
circRNA_00712|AC_000159.1:19415481_19418551_-	GT;AG
circRNA_00713|AC_000159.1:19415481_19424686_-	GT;AG
circRNA_00714|AC_000159.1:20946893_20971977_+	GT;AG
circRNA_00715|AC_000159.1:20992753_21047650_+	GT;AG
circRNA_00716|AC_000159.1:20992753_21047706_+	GT;AG
circRNA_00717|AC_000159.1:21929120_21954334_+	GT;AG
circRNA_00718|AC_000159.1:21936116_21954334_+	GT;AG
circRNA_00719|AC_000159.1:21997341_21999677_+	GT;AG
circRNA_00720|AC_000159.1:21997341_22033680_+	GT;AG
circRNA_00721|AC_000159.1:22841317_22842676_+	GT;AG
circRNA_00722|AC_000159.1:22880225_22885854_+	GT;AG
circRNA_00723|AC_000159.1:22880225_22894227_+	GT;AG
circRNA_00724|AC_000159.1:23522416_23531948_-	GT;AG
circRNA_00725|AC_000159.1:23736658_23743001_-	GT;AG
circRNA_00726|AC_000159.1:23892657_23913171_-	GT;AG
circRNA_00727|AC_000159.1:24146811_24176648_-	GT;AG
circRNA_00728|AC_000159.1:24148934_24151707_-	GT;AG
circRNA_00729|AC_000159.1:24154099_24154576_-	GT;AG
circRNA_00730|AC_000159.1:24154099_24160709_-	GT;AG
circRNA_00731|AC_000159.1:24160296_24160709_-	GT;AG
circRNA_00732|AC_000159.1:24160296_24176648_-	GT;AG
circRNA_00733|AC_000159.1:24166158_24167069_-	GT;AG
circRNA_00734|AC_000159.1:24166158_24173410_-	GT;AG
circRNA_00735|AC_000159.1:24824223_24838989_-	GT;AG
circRNA_00736|AC_000159.1:24824223_24846914_-	GT;AG
circRNA_00737|AC_000159.1:25046103_25051360_-	GT;AG
circRNA_00738|AC_000159.1:25054933_25062595_-	GT;AG
circRNA_00739|AC_000159.1:25063837_25064797_-	GT;AG
circRNA_00740|AC_000159.1:25063837_25069554_-	GT;AG
circRNA_00741|AC_000159.1:25140619_25142297_+	GT;AG
circRNA_00742|AC_000159.1:25140619_25147928_+	GT;AG
circRNA_00743|AC_000159.1:25382840_25409116_+	GT;AG
circRNA_00744|AC_000159.1:25433507_25446984_+	GT;AG
circRNA_00745|AC_000159.1:25433507_25484449_+	GT;AG
circRNA_00746|AC_000159.1:25437557_25446984_+	GT;AG
circRNA_00747|AC_000159.1:25442885_25446984_+	GT;AG
circRNA_00748|AC_000159.1:25446796_25465957_+	GT;AG
circRNA_00749|AC_000159.1:25477724_25484449_+	GT;AG
circRNA_00750|AC_000159.1:25575615_25583699_-	GT;AG
circRNA_00751|AC_000159.1:26420211_26425481_-	GT;AG
circRNA_00752|AC_000159.1:26420211_26432422_-	GT;AG
circRNA_00753|AC_000159.1:26432273_26494838_-	GT;AG
circRNA_00754|AC_000159.1:26446685_26494838_-	GT;AG
circRNA_00755|AC_000159.1:26473787_26494838_-	GT;AG
circRNA_00756|AC_000159.1:26501463_26529282_-	GT;AG
circRNA_00757|AC_000159.1:26519709_26529282_-	GT;AG
circRNA_00758|AC_000159.1:26526030_26529282_-	GT;AG
circRNA_00759|AC_000159.1:26709542_26717796_-	GT;AG
circRNA_00760|AC_000159.1:26751813_26758518_+	GT;AG
circRNA_00761|AC_000159.1:26751813_26762222_+	GT;AG
circRNA_00762|AC_000159.1:26761736_26763748_+	GT;AG
circRNA_00763|AC_000159.1:27326592_27341575_-	GT;AG
circRNA_00764|AC_000159.1:27991507_28017086_+	GT;AG
circRNA_00765|AC_000159.1:28012365_28017086_+	GT;AG
circRNA_00766|AC_000159.1:28012365_28062540_+	GT;AG
circRNA_00767|AC_000159.1:28050900_28053633_+	GT;AG
circRNA_00768|AC_000159.1:28050900_28062540_+	GT;AG
circRNA_00769|AC_000159.1:28050900_28082959_+	GT;AG
circRNA_00770|AC_000159.1:28050900_28118347_+	GT;AG
circRNA_00771|AC_000159.1:28062325_28161032_+	GT;AG
circRNA_00772|AC_000159.1:28118095_28161032_+	GT;AG
circRNA_00773|AC_000159.1:30642103_30648213_+	GT;AG
circRNA_00774|AC_000159.1:31631293_31654537_+	GT;AG
circRNA_00775|AC_000159.1:31643993_31648754_+	GT;AG
circRNA_00776|AC_000159.1:31643993_31654537_+	GT;AG
circRNA_00777|AC_000159.1:31643993_31679538_+	GT;AG
circRNA_00778|AC_000159.1:31654092_31679538_+	GT;AG
circRNA_00779|AC_000159.1:31744434_31753462_-	GT;AG
circRNA_00780|AC_000159.1:31744434_31768479_-	GT;AG
circRNA_00781|AC_000159.1:35089788_35121909_-	GT;AG
circRNA_00782|AC_000159.1:35096949_35121909_-	GT;AG
circRNA_00783|AC_000159.1:35257667_35282741_-	GT;AG
circRNA_00784|AC_000159.1:35276763_35300122_-	GT;AG
circRNA_00785|AC_000159.1:36393643_36394026_+	GT;AG
circRNA_00786|AC_000159.1:36425554_36462242_+	GT;AG
circRNA_00787|AC_000159.1:36480686_36482940_+	GT;AG
circRNA_00788|AC_000159.1:36998168_37026252_+	GT;AG
circRNA_00789|AC_000159.1:37020517_37026252_+	GT;AG
circRNA_00790|AC_000159.1:37020517_37049184_+	GT;AG
circRNA_00791|AC_000159.1:37020517_37049548_+	GT;AG
circRNA_00792|AC_000159.1:37020517_37078299_+	GT;AG
circRNA_00793|AC_000159.1:37049076_37067821_+	GT;AG
circRNA_00794|AC_000159.1:37049076_37101701_+	GT;AG
circRNA_00795|AC_000159.1:37061458_37067821_+	GT;AG
circRNA_00796|AC_000159.1:37061458_37073407_+	GT;AG
circRNA_00797|AC_000159.1:37061458_37078299_+	GT;AG
circRNA_00798|AC_000159.1:37071550_37078299_+	GT;AG
circRNA_00799|AC_000159.1:37078234_37133108_+	GT;AG
circRNA_00800|AC_000159.1:37145894_37146539_+	GT;AG
circRNA_00801|AC_000159.1:37315158_37332516_-	GT;AG
circRNA_00802|AC_000159.1:37877153_37880815_-	GT;AG
circRNA_00803|AC_000159.1:38690736_38698296_+	GT;AG
circRNA_00804|AC_000159.1:41827539_41832502_+	GT;AG
circRNA_00805|AC_000159.1:43711716_43717528_-	GT;AG
circRNA_00806|AC_000159.1:43711716_43742108_-	GT;AG
circRNA_00807|AC_000159.1:43711716_43745134_-	GT;AG
circRNA_00808|AC_000159.1:43711716_43760942_-	GT;AG
circRNA_00809|AC_000159.1:43741956_43745134_-	GT;AG
circRNA_00810|AC_000159.1:43741956_43760942_-	GT;AG
circRNA_00811|AC_000159.1:43755537_43792512_-	GT;AG
circRNA_00812|AC_000159.1:44153333_44155953_+	GT;AG
circRNA_00813|AC_000159.1:44157749_44164431_+	GT;AG
circRNA_00814|AC_000159.1:44161420_44164431_+	GT;AG
circRNA_00815|AC_000159.1:44770725_44778638_-	GT;AG
circRNA_00816|AC_000159.1:44770725_44778642_-	GT;AG
circRNA_00817|AC_000159.1:44792010_44800216_-	GT;AG
circRNA_00818|AC_000159.1:44939201_44940136_+	GT;AG
circRNA_00819|AC_000159.1:44942616_44946615_+	GT;AG
circRNA_00820|AC_000159.1:46655602_46658902_+	GT;AG
circRNA_00821|AC_000159.1:47544005_47557467_-	GT;AG
circRNA_00822|AC_000159.1:47804934_47832973_-	GT;AG
circRNA_00823|AC_000159.1:47825070_47832973_-	GT;AG
circRNA_00824|AC_000159.1:47830050_47832973_-	GT;AG
circRNA_00825|AC_000159.1:48309044_48335021_+	GT;AG
circRNA_00826|AC_000159.1:48326470_48335021_+	GT;AG
circRNA_00827|AC_000159.1:48326470_48351458_+	GT;AG
circRNA_00828|AC_000159.1:48326470_48358348_+	GT;AG
circRNA_00829|AC_000159.1:48334364_48345106_+	GT;AG
circRNA_00830|AC_000159.1:48334364_48351458_+	GT;AG
circRNA_00831|AC_000159.1:48334364_48374888_+	GT;AG
circRNA_00832|AC_000159.1:48344397_48358348_+	GT;AG
circRNA_00833|AC_000159.1:48345021_48374888_+	GT;AG
circRNA_00834|AC_000159.1:48389800_48418830_-	GT;AG
circRNA_00835|AC_000159.1:48411976_48412431_-	GT;AG
circRNA_00836|AC_000159.1:48411976_48418830_-	GT;AG
circRNA_00837|AC_000159.1:51607357_51627056_-	GT;AG
circRNA_00838|AC_000159.1:52363824_52369031_+	GT;AG
circRNA_00839|AC_000159.1:52578770_52584512_+	GT;AG
circRNA_00840|AC_000159.1:52692203_52692760_+	GT;AG
circRNA_00841|AC_000159.1:52868994_52891868_+	GT;AG
circRNA_00842|AC_000159.1:52886474_52891868_+	GT;AG
circRNA_00843|AC_000159.1:59377552_59384857_-	GT;AG
circRNA_00844|AC_000159.1:59384764_59391699_-	GT;AG
circRNA_00845|AC_000159.1:59389937_59407739_-	GT;AG
circRNA_00846|AC_000159.1:61747322_61770114_+	GT;AG
circRNA_00847|AC_000159.1:61930250_61943050_-	GT;AG
circRNA_00848|AC_000159.1:61935167_61943050_-	GT;AG
circRNA_00849|AC_000159.1:61938762_61943050_-	GT;AG
circRNA_00850|AC_000159.1:61992257_62011948_-	GT;AG
circRNA_00851|AC_000159.1:61992257_62016660_-	GT;AG
circRNA_00852|AC_000159.1:61992257_62016663_-	GT;AG
circRNA_00853|AC_000159.1:62363580_62370191_+	GT;AG
circRNA_00854|AC_000159.1:62403868_62411450_+	GT;AG
circRNA_00855|AC_000159.1:62411368_62416477_+	GT;AG
circRNA_00856|AC_000159.1:62490697_62496902_-	GT;AG
circRNA_00857|AC_000159.1:62504471_62525466_-	GT;AG
circRNA_00858|AC_000159.1:62522215_62525466_-	GT;AG
circRNA_00859|AC_000159.1:63140787_63170832_-	GT;AG
circRNA_00860|AC_000159.1:63149233_63170832_-	GT;AG
circRNA_00861|AC_000159.1:63159239_63170832_-	GT;AG
circRNA_00862|AC_000159.1:63286896_63287939_-	GT;AG
circRNA_00863|AC_000159.1:64969367_64986781_+	GT;AG
circRNA_00864|AC_000159.1:65056073_65061526_+	GT;AG
circRNA_00865|AC_000159.1:65277062_65278809_+	GT;AG
circRNA_00866|AC_000159.1:65682845_65686363_-	GT;AG
circRNA_00867|AC_000159.1:65691973_65708192_-	GT;AG
circRNA_00868|AC_000159.1:65695516_65708192_-	GT;AG
circRNA_00869|AC_000159.1:65706406_65713352_-	GT;AG
circRNA_00870|AC_000159.1:65797056_65818923_-	GT;AG
circRNA_00871|AC_000159.1:65905613_65908279_+	GT;AG
circRNA_00872|AC_000159.1:67521960_67533889_+	GT;AG
circRNA_00873|AC_000159.1:68062382_68063868_+	GT;AG
circRNA_00874|AC_000159.1:69984860_69986322_-	GT;AG
circRNA_00875|AC_000159.1:69984860_69989102_-	GT;AG
circRNA_00876|AC_000159.1:71481407_71518296_-	GT;AG
circRNA_00877|AC_000159.1:71488980_71518296_-	GT;AG
circRNA_00878|AC_000159.1:71496588_71518296_-	GT;AG
circRNA_00879|AC_000159.1:72098687_72114621_+	GT;AG
circRNA_00880|AC_000159.1:72172300_72235882_+	GT;AG
circRNA_00881|AC_000159.1:72228075_72237457_+	GT;AG
circRNA_00882|AC_000159.1:72283596_72289140_+	GT;AG
circRNA_00883|AC_000159.1:72283596_72308351_+	GT;AG
circRNA_00884|AC_000159.1:72425801_72425978_+	GT;AG
circRNA_00885|AC_000159.1:73599678_73604555_-	GT;AG
circRNA_00886|AC_000159.1:73650478_73663922_-	GT;AG
circRNA_00887|AC_000159.1:73659593_73662418_-	GT;AG
circRNA_00888|AC_000159.1:79812422_79818527_+	GT;AG
circRNA_00889|AC_000159.1:79812422_79825655_+	GT;AG
circRNA_00890|AC_000159.1:79812422_79837216_+	GT;AG
circRNA_00891|AC_000159.1:79812422_79850774_+	GT;AG
circRNA_00892|AC_000159.1:79825492_79837216_+	GT;AG
circRNA_00893|AC_000159.1:79909413_79922661_-	GT;AG
circRNA_00894|AC_000159.1:79917644_79922661_-	GT;AG
circRNA_00895|AC_000159.1:80200075_80269465_+	GT;AG
circRNA_00896|AC_000159.1:80201446_80220769_+	GT;AG
circRNA_00897|AC_000159.1:80219389_80220769_+	GT;AG
circRNA_00898|AC_000159.1:80269371_80290684_+	GT;AG
circRNA_00899|AC_000159.1:80269371_80295965_+	GT;AG
circRNA_00900|AC_000159.1:84715849_84737104_+	GT;AG
circRNA_00901|AC_000159.1:84733991_84748950_+	GT;AG
circRNA_00902|AC_000159.1:84755246_84770558_+	GT;AG
circRNA_00903|AC_000159.1:85000920_85006915_-	GT;AG
circRNA_00904|AC_000159.1:85088673_85094732_-	GT;AG
circRNA_00905|AC_000159.1:85154431_85160160_-	GT;AG
circRNA_00906|AC_000159.1:85177280_85218034_-	GT;AG
circRNA_00907|AC_000159.1:85189312_85218034_-	GT;AG
circRNA_00908|AC_000159.1:85234426_85248878_-	GT;AG
circRNA_00909|AC_000159.1:85247321_85285252_-	GT;AG
circRNA_00910|AC_000159.1:85769371_85781435_-	GT;AG
circRNA_00911|AC_000159.1:85869640_85875940_-	GT;AG
circRNA_00912|AC_000159.1:85869640_85878784_-	GT;AG
circRNA_00913|AC_000159.1:85873600_85877618_-	GT;AG
circRNA_00914|AC_000159.1:85971702_86000337_-	GT;AG
circRNA_00915|AC_000159.1:86031529_86031819_-	GT;AG
circRNA_00916|AC_000159.1:86037438_86047682_-	GT;AG
circRNA_00917|AC_000159.1:86037438_86059225_-	GT;AG
circRNA_00918|AC_000159.1:86101796_86151171_-	GT;AG
circRNA_00919|AC_000159.1:86199738_86200081_-	GT;AG
circRNA_00920|AC_000159.1:86354125_86358733_-	GT;AG
circRNA_00921|AC_000159.1:86364533_86365118_-	GT;AG
circRNA_00922|AC_000159.1:86476845_86480434_+	GT;AG
circRNA_00923|AC_000159.1:87009825_87040204_+	GT;AG
circRNA_00924|AC_000159.1:87018050_87040204_+	GT;AG
circRNA_00925|AC_000159.1:89336248_89397594_+	GT;AG
circRNA_00926|AC_000159.1:89395893_89397594_+	GT;AG
circRNA_00927|AC_000159.1:89533960_89536237_+	GT;AG
circRNA_00928|AC_000159.1:89533960_89541931_+	GT;AG
circRNA_00929|AC_000159.1:89549763_89556335_+	GT;AG
circRNA_00930|AC_000159.1:89549763_89559843_+	GT;AG
circRNA_00931|AC_000159.1:89549763_89571035_+	GT;AG
circRNA_00932|AC_000159.1:89891353_89896521_+	GT;AG
circRNA_00933|AC_000159.1:89977301_89984329_-	GT;AG
circRNA_00934|AC_000159.1:89977301_89997738_-	GT;AG
circRNA_00935|AC_000159.1:89989789_89997014_-	GT;AG
circRNA_00936|AC_000159.1:89989789_89998783_-	GT;AG
circRNA_00937|AC_000159.1:89995313_89997738_-	GT;AG
circRNA_00938|AC_000159.1:89995313_89998783_-	GT;AG
circRNA_00939|AC_000159.1:90053883_90054675_-	GT;AG
circRNA_00940|AC_000159.1:90139110_90155774_+	GT;AG
circRNA_00941|AC_000159.1:90148814_90155774_+	GT;AG
circRNA_00942|AC_000159.1:90170013_90170529_+	GT;AG
circRNA_00943|AC_000159.1:90170013_90172970_+	GT;AG
circRNA_00944|AC_000159.1:91214025_91215609_+	GT;AG
circRNA_00945|AC_000159.1:91214025_91218336_+	GT;AG
circRNA_00946|AC_000159.1:91302064_91303769_+	GT;AG
circRNA_00947|AC_000159.1:91371316_91373145_+	GT;AG
circRNA_00948|AC_000159.1:91395351_91409249_+	GT;AG
circRNA_00949|AC_000159.1:91514223_91522008_+	GT;AG
circRNA_00950|AC_000159.1:91514223_91539682_+	GT;AG
circRNA_00951|AC_000159.1:91632251_91641252_-	GT;AG
circRNA_00952|AC_000159.1:91650523_91658932_+	GT;AG
circRNA_00953|AC_000159.1:91650523_91670402_+	GT;AG
circRNA_00954|AC_000159.1:91650523_91700886_+	GT;AG
circRNA_00955|AC_000159.1:91687295_91688486_+	GT;AG
circRNA_00956|AC_000159.1:91827434_91838634_+	GT;AG
circRNA_00957|AC_000159.1:91844365_91845262_+	GT;AG
circRNA_00958|AC_000159.1:91847589_91865056_+	GT;AG
circRNA_00959|AC_000159.1:92120815_92126362_-	GT;AG
circRNA_00960|AC_000159.1:93934722_93951451_+	GT;AG
circRNA_00961|AC_000159.1:94047465_94048633_+	GT;AG
circRNA_00962|AC_000159.1:94471243_94491479_+	GT;AG
circRNA_00963|AC_000159.1:94824849_94837391_-	GT;AG
circRNA_00964|AC_000159.1:94901680_94909744_-	GT;AG
circRNA_00965|AC_000159.1:95467044_95481893_-	GT;AG
circRNA_00966|AC_000159.1:95781341_95812654_-	GT;AG
circRNA_00967|AC_000159.1:95781341_95813208_-	GT;AG
circRNA_00968|AC_000159.1:95861538_95862168_-	GT;AG
circRNA_00969|AC_000159.1:95948352_95952235_-	GT;AG
circRNA_00970|AC_000159.1:96435751_96449968_+	GT;AG
circRNA_00971|AC_000159.1:96435751_96457401_+	GT;AG
circRNA_00972|AC_000159.1:96443042_96449968_+	GT;AG
circRNA_00973|AC_000159.1:96443042_96457401_+	GT;AG
circRNA_00974|AC_000159.1:96446238_96457401_+	GT;AG
circRNA_00975|AC_000159.1:96982639_96994919_+	GT;AG
circRNA_00976|AC_000159.1:97041290_97042360_+	GT;AG
circRNA_00977|AC_000159.1:97041290_97047536_+	GT;AG
circRNA_00978|AC_000159.1:98298024_98349921_-	GT;AG
circRNA_00979|AC_000159.1:98298024_98378567_-	GT;AG
circRNA_00980|AC_000159.1:98298024_98381679_-	GT;AG
circRNA_00981|AC_000159.1:98319151_98378567_-	GT;AG
circRNA_00982|AC_000159.1:98326164_98378567_-	GT;AG
circRNA_00983|AC_000159.1:98339921_98349921_-	GT;AG
circRNA_00984|AC_000159.1:98339921_98378567_-	GT;AG
circRNA_00985|AC_000159.1:98339921_98381679_-	GT;AG
circRNA_00986|AC_000159.1:98349780_98378567_-	GT;AG
circRNA_00987|AC_000159.1:98377451_98378567_-	GT;AG
circRNA_00988|AC_000159.1:98377451_98381679_-	GT;AG
circRNA_00989|AC_000159.1:98438496_98440267_-	GT;AG
circRNA_00990|AC_000159.1:99704330_99714311_+	GT;AG
circRNA_00991|AC_000159.1:99845240_99944040_-	GT;AG
circRNA_00992|AC_000159.1:99897864_99944040_-	GT;AG
circRNA_00993|AC_000159.1:99981345_100067522_-	GT;AG
circRNA_00994|AC_000159.1:103339011_103357082_-	GT;AG
circRNA_00995|AC_000159.1:103854664_103855322_+	GT;AG
circRNA_00996|AC_000159.1:103919748_103924507_-	GT;AG
circRNA_00997|AC_000159.1:103919995_103921414_+	GT;AG
circRNA_00998|AC_000159.1:103938490_103939654_+	GT;AG
circRNA_00999|AC_000159.1:104593882_104619264_-	GT;AG
circRNA_01000|AC_000159.1:104609539_104619264_-	GT;AG
circRNA_01001|AC_000159.1:104609539_104627071_-	GT;AG
circRNA_01002|AC_000159.1:104612673_104627071_-	GT;AG
circRNA_01003|AC_000159.1:104668204_104680196_+	GT;AG
circRNA_01004|AC_000159.1:104668204_104707476_+	GT;AG
circRNA_01005|AC_000159.1:104698692_104707476_+	GT;AG
circRNA_01006|AC_000159.1:104705878_104731996_+	GT;AG
circRNA_01007|AC_000159.1:104728556_104731996_+	GT;AG
circRNA_01008|AC_000159.1:105154623_105158415_+	GT;AG
circRNA_01009|AC_000159.1:105154623_105160109_+	GT;AG
circRNA_01010|AC_000159.1:106660568_106661698_-	GT;AG
circRNA_01011|AC_000159.1:106708604_106709947_-	GT;AG
circRNA_01012|AC_000159.1:106708604_106732755_-	GT;AG
circRNA_01013|AC_000159.1:106723044_106732755_-	GT;AG
circRNA_01014|AC_000159.1:107087353_107088342_+	GT;AG
circRNA_01015|AC_000159.1:107182945_107195876_-	GT;AG
circRNA_01016|AC_000159.1:107195621_107202463_-	GT;AG
circRNA_01017|AC_000159.1:107195621_107250261_-	GT;AG
circRNA_01018|AC_000159.1:107218449_107250261_-	GT;AG
circRNA_01019|AC_000159.1:107235582_107242511_-	GT;AG
circRNA_01020|AC_000159.1:107238708_107250261_-	GT;AG
circRNA_01021|AC_000159.1:107242340_107250261_-	GT;AG
circRNA_01022|AC_000159.1:107331774_107333869_-	GT;AG
circRNA_01023|AC_000159.1:107362017_107365410_+	GT;AG
circRNA_01024|AC_000159.1:107375071_107376409_+	GT;AG
circRNA_01025|AC_000159.1:108077868_108078509_+	GT;AG
circRNA_01026|AC_000159.1:108082188_108082464_-	GT;AG
circRNA_01027|AC_000159.1:108102690_108118475_+	GT;AG
circRNA_01028|AC_000159.1:111866440_111867886_+	GT;AG
circRNA_01029|AC_000159.1:111871799_111878482_+	GT;AG
circRNA_01030|AC_000159.1:111874574_111879716_+	GT;AG
circRNA_01031|AC_000159.1:112688269_112699189_-	GT;AG
circRNA_01032|AC_000159.1:112807060_112810654_-	GT;AG
circRNA_01033|AC_000159.1:112807060_112823861_-	GT;AG
circRNA_01034|AC_000159.1:112817836_112823861_-	GT;AG
circRNA_01035|AC_000159.1:112889490_112900296_-	GT;AG
circRNA_01036|AC_000159.1:113397210_113408345_-	GT;AG
circRNA_01037|AC_000159.1:113426555_113448964_-	GT;AG
circRNA_01038|AC_000159.1:113682090_113685588_-	GT;AG
circRNA_01039|AC_000159.1:113695018_113697509_-	GT;AG
circRNA_01040|AC_000159.1:113709072_113723164_-	GT;AG
circRNA_01041|AC_000159.1:113716060_113723164_-	GT;AG
circRNA_01042|AC_000159.1:113716060_113737491_-	GT;AG
circRNA_01043|AC_000159.1:115854567_115857124_+	GT;AG
circRNA_01044|AC_000159.1:115891065_115905026_+	GT;AG
circRNA_01045|AC_000159.1:116305004_116327954_+	GT;AG
circRNA_01046|AC_000159.1:116306258_116306427_+	GT;AG
circRNA_01047|AC_000159.1:116464866_116494905_+	GT;AG
circRNA_01048|AC_000159.1:116556756_116561624_+	GT;AG
circRNA_01049|AC_000159.1:118326464_118350018_-	GT;AG
circRNA_01050|AC_000159.1:118658464_118729424_-	GT;AG
circRNA_01051|AC_000159.1:118666264_118668130_-	GT;AG
circRNA_01052|AC_000159.1:118688217_118694846_-	GT;AG
circRNA_01053|AC_000159.1:118688217_118729424_-	GT;AG
circRNA_01054|AC_000159.1:118694710_118697569_-	GT;AG
circRNA_01055|AC_000159.1:118694710_118729424_-	GT;AG
circRNA_01056|AC_000159.1:118697464_118729424_-	GT;AG
circRNA_01057|AC_000159.1:118712720_118729424_-	GT;AG
circRNA_01058|AC_000159.1:118929302_118931808_+	GT;AG
circRNA_01059|AC_000159.1:118937614_118944809_+	GT;AG
circRNA_01060|AC_000159.1:118937614_118949283_+	GT;AG
circRNA_01061|AC_000159.1:118952635_118953189_+	GT;AG
circRNA_01062|AC_000159.1:119057901_119059188_-	GT;AG
circRNA_01063|AC_000159.1:119144806_119171854_+	GT;AG
circRNA_01064|AC_000159.1:119154122_119211909_+	GT;AG
circRNA_01065|AC_000159.1:119211154_119215898_+	GT;AG
circRNA_01066|AC_000159.1:119214953_119215898_+	GT;AG
circRNA_01067|AC_000159.1:119241225_119242635_+	GT;AG
circRNA_01068|AC_000159.1:119241225_119248436_+	GT;AG
circRNA_01069|AC_000159.1:119241225_119249724_+	GT;AG
circRNA_01070|AC_000159.1:119679930_119692320_+	GT;AG
circRNA_01071|AC_000159.1:119839471_119869012_+	GT;AG
circRNA_01072|AC_000159.1:120487455_120488270_+	GT;AG
circRNA_01073|AC_000159.1:120580484_120582661_+	GT;AG
circRNA_01074|AC_000159.1:120580484_120637726_+	GT;AG
circRNA_01075|AC_000159.1:120747904_120752402_+	GT;AG
circRNA_01076|AC_000159.1:122095994_122096529_-	GT;AG
circRNA_01077|AC_000159.1:122244711_122249396_-	GT;AG
circRNA_01078|AC_000159.1:122664286_122665568_+	GT;AG
circRNA_01079|AC_000159.1:122726819_122782049_+	GT;AG
circRNA_01080|AC_000159.1:122798001_122863064_-	GT;AG
circRNA_01081|AC_000159.1:122798001_122881373_-	GT;AG
circRNA_01082|AC_000159.1:122905741_122909289_+	GT;AG
circRNA_01083|AC_000159.1:123126294_123127550_+	GT;AG
circRNA_01084|AC_000159.1:123126294_123139917_+	GT;AG
circRNA_01085|AC_000159.1:123126297_123127550_+	GT;AG
circRNA_01086|AC_000159.1:123137458_123155054_+	GT;AG
circRNA_01087|AC_000159.1:123137458_123163647_+	GT;AG
circRNA_01088|AC_000159.1:123137458_123182268_+	GT;AG
circRNA_01089|AC_000159.1:123139647_123163647_+	GT;AG
circRNA_01090|AC_000159.1:123149656_123162330_+	GT;AG
circRNA_01091|AC_000159.1:123149656_123163647_+	GT;AG
circRNA_01092|AC_000159.1:124884740_124890470_-	GT;AG
circRNA_01093|AC_000159.1:125027451_125029162_-	GT;AG
circRNA_01094|AC_000159.1:125076968_125108542_-	GT;AG
circRNA_01095|AC_000159.1:125087305_125109543_-	GT;AG
circRNA_01096|AC_000159.1:125095315_125109543_-	GT;AG
circRNA_01097|AC_000159.1:125439250_125446601_-	GT;AG
circRNA_01098|AC_000159.1:125591774_125599791_-	GT;AG
circRNA_01099|AC_000159.1:125899784_125922578_+	GT;AG
circRNA_01100|AC_000159.1:125909766_125922578_+	GT;AG
circRNA_01101|AC_000159.1:125948760_125963654_+	GT;AG
circRNA_01102|AC_000159.1:126142671_126155638_-	GT;AG
circRNA_01103|AC_000159.1:127012131_127016147_-	GT;AG
circRNA_01104|AC_000159.1:127020596_127023097_-	GT;AG
circRNA_01105|AC_000159.1:127039209_127042698_-	GT;AG
circRNA_01106|AC_000159.1:127040516_127042698_-	GT;AG
circRNA_01107|AC_000159.1:127700857_127702461_+	GT;AG
circRNA_01108|AC_000159.1:127845342_127845995_-	GT;AG
circRNA_01109|AC_000159.1:127860364_127861592_-	GT;AG
circRNA_01110|AC_000159.1:128727533_128746473_-	GT;AG
circRNA_01111|AC_000159.1:128867614_128868892_-	GT;AG
circRNA_01112|AC_000159.1:129065646_129070390_-	GT;AG
circRNA_01113|AC_000159.1:129743182_129745604_-	GT;AG
circRNA_01114|AC_000159.1:129992873_129993173_+	GT;AG
circRNA_01115|AC_000159.1:130105999_130108561_+	GT;AG
circRNA_01116|AC_000159.1:130380802_130384224_-	GT;AG
circRNA_01117|AC_000159.1:130380802_130394113_-	GT;AG
circRNA_01118|AC_000159.1:130394019_130404270_-	GT;AG
circRNA_01119|AC_000159.1:130394019_130425563_-	GT;AG
circRNA_01120|AC_000159.1:130397187_130404270_-	GT;AG
circRNA_01121|AC_000159.1:130397187_130411063_-	GT;AG
circRNA_01122|AC_000159.1:130397187_130425563_-	GT;AG
circRNA_01123|AC_000159.1:130419620_130425563_-	GT;AG
circRNA_01124|AC_000159.1:131341682_131346819_-	GT;AG
circRNA_01125|AC_000159.1:131341682_131362943_-	GT;AG
circRNA_01126|AC_000159.1:131562372_131562801_+	GT;AG
circRNA_01127|AC_000159.1:131678028_131680381_+	GT;AG
circRNA_01128|AC_000159.1:131757900_131758776_+	GT;AG
circRNA_01129|AC_000159.1:132182184_132207110_+	GT;AG
circRNA_01130|AC_000159.1:132295362_132323711_+	GT;AG
circRNA_01131|AC_000159.1:132362063_132377653_+	GT;AG
circRNA_01132|AC_000159.1:132366973_132436035_+	GT;AG
circRNA_01133|AC_000159.1:132377483_132419663_+	GT;AG
circRNA_01134|AC_000159.1:132416976_132424804_+	GT;AG
circRNA_01135|AC_000159.1:132424632_132424804_+	GT;AG
circRNA_01136|AC_000159.1:132483378_132497642_+	GT;AG
circRNA_01137|AC_000159.1:133387100_133407694_-	GT;AG
circRNA_01138|AC_000159.1:133395869_133407694_-	GT;AG
circRNA_01139|AC_000159.1:133402406_133407694_-	GT;AG
circRNA_01140|AC_000159.1:133512041_133526655_+	GT;AG
circRNA_01141|AC_000159.1:133963386_133963841_-	GT;AG
circRNA_01142|AC_000159.1:134048842_134053027_+	GT;AG
circRNA_01143|AC_000159.1:134149039_134150211_+	GT;AG
circRNA_01144|AC_000159.1:134330169_134331716_+	GT;AG
circRNA_01145|AC_000159.1:135601962_135614733_-	GT;AG
circRNA_01146|AC_000159.1:135662916_135672133_-	GT;AG
circRNA_01147|AC_000159.1:136319511_136321362_-	GT;AG
circRNA_01148|AC_000159.1:136396220_136399120_+	GT;AG
circRNA_01149|AC_000159.1:136396220_136410739_+	GT;AG
circRNA_01150|AC_000159.1:136460296_136464148_+	GT;AG
circRNA_01151|AC_000159.1:136540422_136540944_+	GT;AG
circRNA_01152|AC_000160.1:262348_268813_-	GT;AG
circRNA_01153|AC_000160.1:263800_268813_-	GT;AG
circRNA_01154|AC_000160.1:451877_463478_-	GT;AG
circRNA_01155|AC_000160.1:451877_464312_-	GT;AG
circRNA_01156|AC_000160.1:595898_607694_-	GT;AG
circRNA_01157|AC_000160.1:595898_633654_-	GT;AG
circRNA_01158|AC_000160.1:626424_651494_-	GT;AG
circRNA_01159|AC_000160.1:631445_638539_-	GT;AG
circRNA_01160|AC_000160.1:631445_655171_-	GT;AG
circRNA_01161|AC_000160.1:670474_720656_-	GT;AG
circRNA_01162|AC_000160.1:680930_739656_-	GT;AG
circRNA_01163|AC_000160.1:707508_739656_-	GT;AG
circRNA_01164|AC_000160.1:933107_950896_-	GT;AG
circRNA_01165|AC_000160.1:947060_949751_-	GT;AG
circRNA_01166|AC_000160.1:947060_950896_-	GT;AG
circRNA_01167|AC_000160.1:947060_957511_-	GT;AG
circRNA_01168|AC_000160.1:1411858_1443863_-	GT;AG
circRNA_01169|AC_000160.1:2114999_2116482_-	GT;AG
circRNA_01170|AC_000160.1:3055911_3064144_-	GT;AG
circRNA_01171|AC_000160.1:3254300_3271932_+	GT;AG
circRNA_01172|AC_000160.1:4264597_4278600_-	GT;AG
circRNA_01173|AC_000160.1:6635747_6645921_-	GT;AG
circRNA_01174|AC_000160.1:6687823_6694424_-	GT;AG
circRNA_01175|AC_000160.1:6694214_6694424_-	GT;AG
circRNA_01176|AC_000160.1:6718759_6721640_-	GT;AG
circRNA_01177|AC_000160.1:6900546_6927314_-	GT;AG
circRNA_01178|AC_000160.1:6900765_6927314_-	GT;AG
circRNA_01179|AC_000160.1:6901864_6927314_-	GT;AG
circRNA_01180|AC_000160.1:7365936_7373240_-	GT;AG
circRNA_01181|AC_000160.1:7743841_7759411_-	GT;AG
circRNA_01182|AC_000160.1:7743841_7765897_-	GT;AG
circRNA_01183|AC_000160.1:7743841_7794345_-	GT;AG
circRNA_01184|AC_000160.1:7747935_7765897_-	GT;AG
circRNA_01185|AC_000160.1:7758119_7765897_-	GT;AG
circRNA_01186|AC_000160.1:7793052_7794345_-	GT;AG
circRNA_01187|AC_000160.1:7933905_7934159_-	GT;AG
circRNA_01188|AC_000160.1:7939453_8034013_-	GT;AG
circRNA_01189|AC_000160.1:7939453_8035364_-	GT;AG
circRNA_01190|AC_000160.1:7940891_8037262_-	GT;AG
circRNA_01191|AC_000160.1:8840009_8840734_-	GT;AG
circRNA_01192|AC_000160.1:9047419_9051096_+	GT;AG
circRNA_01193|AC_000160.1:9483989_9486750_+	GT;AG
circRNA_01194|AC_000160.1:9507095_9507351_+	GT;AG
circRNA_01195|AC_000160.1:9580340_9582247_-	GT;AG
circRNA_01196|AC_000160.1:12170464_12186778_-	GT;AG
circRNA_01197|AC_000160.1:12560688_12587493_+	GT;AG
circRNA_01198|AC_000160.1:14399836_14400834_+	GT;AG
circRNA_01199|AC_000160.1:14697503_14700943_-	GT;AG
circRNA_01200|AC_000160.1:14959924_15010228_+	GT;AG
circRNA_01201|AC_000160.1:15064689_15065439_+	GT;AG
circRNA_01202|AC_000160.1:15160509_15177250_+	GT;AG
circRNA_01203|AC_000160.1:15160509_15189049_+	GT;AG
circRNA_01204|AC_000160.1:15176730_15177250_+	GT;AG
circRNA_01205|AC_000160.1:15176730_15189049_+	GT;AG
circRNA_01206|AC_000160.1:15176730_15211655_+	GT;AG
circRNA_01207|AC_000160.1:15176730_15228044_+	GT;AG
circRNA_01208|AC_000160.1:15176730_15246008_+	GT;AG
circRNA_01209|AC_000160.1:15176730_15254649_+	GT;AG
circRNA_01210|AC_000160.1:15207092_15228044_+	GT;AG
circRNA_01211|AC_000160.1:15225786_15228044_+	GT;AG
circRNA_01212|AC_000160.1:15225786_15254649_+	GT;AG
circRNA_01213|AC_000160.1:15227943_15246008_+	GT;AG
circRNA_01214|AC_000160.1:15227943_15254649_+	GT;AG
circRNA_01215|AC_000160.1:15227943_15296150_+	GT;AG
circRNA_01216|AC_000160.1:15254470_15296150_+	GT;AG
circRNA_01217|AC_000160.1:15312833_15313311_+	GT;AG
circRNA_01218|AC_000160.1:16204022_16206713_-	GT;AG
circRNA_01219|AC_000160.1:16206093_16206713_-	GT;AG
circRNA_01220|AC_000160.1:16327951_16343274_-	GT;AG
circRNA_01221|AC_000160.1:16388801_16393119_+	GT;AG
circRNA_01222|AC_000160.1:16490921_16501605_+	GT;AG
circRNA_01223|AC_000160.1:19006744_19009496_+	GT;AG
circRNA_01224|AC_000160.1:19146107_19152375_-	GT;AG
circRNA_01225|AC_000160.1:19146107_19156010_-	GT;AG
circRNA_01226|AC_000160.1:19244751_19249857_-	GT;AG
circRNA_01227|AC_000160.1:19249744_19254332_-	GT;AG
circRNA_01228|AC_000160.1:19249744_19264547_-	GT;AG
circRNA_01229|AC_000160.1:19256247_19256977_-	GT;AG
circRNA_01230|AC_000160.1:19304646_19305541_-	GT;AG
circRNA_01231|AC_000160.1:19379948_19381205_+	GT;AG
circRNA_01232|AC_000160.1:19618698_19619174_-	GT;AG
circRNA_01233|AC_000160.1:19670608_19671616_+	GT;AG
circRNA_01234|AC_000160.1:19812305_19816015_+	GT;AG
circRNA_01235|AC_000160.1:20022422_20025433_+	GT;AG
circRNA_01236|AC_000160.1:20105665_20107257_+	GT;AG
circRNA_01237|AC_000160.1:20265012_20281834_-	GT;AG
circRNA_01238|AC_000160.1:20277188_20281834_-	GT;AG
circRNA_01239|AC_000160.1:20573741_20575552_-	GT;AG
circRNA_01240|AC_000160.1:20574908_20575552_-	GT;AG
circRNA_01241|AC_000160.1:21534767_21537854_+	GT;AG
circRNA_01242|AC_000160.1:21660238_21664847_+	GT;AG
circRNA_01243|AC_000160.1:21664805_21699294_+	GT;AG
circRNA_01244|AC_000160.1:21802464_21815180_-	GT;AG
circRNA_01245|AC_000160.1:21815088_21840407_-	GT;AG
circRNA_01246|AC_000160.1:22488970_22513227_-	GT;AG
circRNA_01247|AC_000160.1:22589154_22594344_+	GT;AG
circRNA_01248|AC_000160.1:22936887_22939172_-	GT;AG
circRNA_01249|AC_000160.1:22946614_22967613_-	GT;AG
circRNA_01250|AC_000160.1:22951355_22967613_-	GT;AG
circRNA_01251|AC_000160.1:22972386_22976342_-	GT;AG
circRNA_01252|AC_000160.1:23199519_23201218_+	GT;AG
circRNA_01253|AC_000160.1:24179224_24197292_+	GT;AG
circRNA_01254|AC_000160.1:25434442_25451422_+	GT;AG
circRNA_01255|AC_000160.1:25447302_25451422_+	GT;AG
circRNA_01256|AC_000160.1:25845793_25875192_-	GT;AG
circRNA_01257|AC_000160.1:25848887_25854980_-	GT;AG
circRNA_01258|AC_000160.1:26756739_26757116_+	GT;AG
circRNA_01259|AC_000160.1:26858251_26867855_+	GT;AG
circRNA_01260|AC_000160.1:27428831_27429663_-	GT;AG
circRNA_01261|AC_000160.1:28408823_28444126_+	GT;AG
circRNA_01262|AC_000160.1:29541834_29552476_-	GT;AG
circRNA_01263|AC_000160.1:29736385_29754631_+	GT;AG
circRNA_01264|AC_000160.1:29752357_29754631_+	GT;AG
circRNA_01265|AC_000160.1:29753797_29754631_+	GT;AG
circRNA_01266|AC_000160.1:29800030_29800676_+	GT;AG
circRNA_01267|AC_000160.1:29800030_29816764_+	GT;AG
circRNA_01268|AC_000160.1:29813874_29816764_+	GT;AG
circRNA_01269|AC_000160.1:29820708_29828544_+	GT;AG
circRNA_01270|AC_000160.1:29825919_29826838_+	GT;AG
circRNA_01271|AC_000160.1:29893889_29895648_-	GT;AG
circRNA_01272|AC_000160.1:29893889_29902634_-	GT;AG
circRNA_01273|AC_000160.1:29893889_29938148_-	GT;AG
circRNA_01274|AC_000160.1:29928833_29971265_-	GT;AG
circRNA_01275|AC_000160.1:29932368_29971265_-	GT;AG
circRNA_01276|AC_000160.1:29937939_29971265_-	GT;AG
circRNA_01277|AC_000160.1:29937939_29990261_-	GT;AG
circRNA_01278|AC_000160.1:29954385_29971265_-	GT;AG
circRNA_01279|AC_000160.1:30362018_30383616_-	GT;AG
circRNA_01280|AC_000160.1:30376603_30383616_-	GT;AG
circRNA_01281|AC_000160.1:30436837_30441612_-	GT;AG
circRNA_01282|AC_000160.1:30550073_30561867_+	GT;AG
circRNA_01283|AC_000160.1:30551409_30561867_+	GT;AG
circRNA_01284|AC_000160.1:30814506_30818053_-	GT;AG
circRNA_01285|AC_000160.1:30856753_30888582_+	GT;AG
circRNA_01286|AC_000160.1:30856753_30892695_+	GT;AG
circRNA_01287|AC_000160.1:30856753_30923263_+	GT;AG
circRNA_01288|AC_000160.1:30859895_30892695_+	GT;AG
circRNA_01289|AC_000160.1:30865341_30892695_+	GT;AG
circRNA_01290|AC_000160.1:30865341_30923263_+	GT;AG
circRNA_01291|AC_000160.1:30886834_30892695_+	GT;AG
circRNA_01292|AC_000160.1:30886834_30925580_+	GT;AG
circRNA_01293|AC_000160.1:31755562_31764445_-	GT;AG
circRNA_01294|AC_000160.1:31760406_31764445_-	GT;AG
circRNA_01295|AC_000160.1:32385489_32391500_+	GT;AG
circRNA_01296|AC_000160.1:33520632_33525170_-	GT;AG
circRNA_01297|AC_000160.1:33814908_33832623_-	GT;AG
circRNA_01298|AC_000160.1:33815108_33833470_-	GT;AG
circRNA_01299|AC_000160.1:33815491_33833650_-	GT;AG
circRNA_01300|AC_000160.1:34172936_34188364_+	GT;AG
circRNA_01301|AC_000160.1:34174690_34198558_+	GT;AG
circRNA_01302|AC_000160.1:34184461_34198558_+	GT;AG
circRNA_01303|AC_000160.1:34463352_34470791_+	GT;AG
circRNA_01304|AC_000160.1:34563293_34571278_-	GT;AG
circRNA_01305|AC_000160.1:34564542_34570542_-	GT;AG
circRNA_01306|AC_000160.1:34580242_34580544_-	GT;AG
circRNA_01307|AC_000160.1:34680817_34694376_-	GT;AG
circRNA_01308|AC_000160.1:34691350_34694376_-	GT;AG
circRNA_01309|AC_000160.1:34691350_34697349_-	GT;AG
circRNA_01310|AC_000160.1:34693626_34694376_-	GT;AG
circRNA_01311|AC_000160.1:34701526_34705066_-	GT;AG
circRNA_01312|AC_000160.1:34709639_34719231_-	GT;AG
circRNA_01313|AC_000160.1:34860817_34870888_-	GT;AG
circRNA_01314|AC_000160.1:34860817_34877692_-	GT;AG
circRNA_01315|AC_000160.1:35052546_35088601_+	GT;AG
circRNA_01316|AC_000160.1:35076967_35088601_+	GT;AG
circRNA_01317|AC_000160.1:35163809_35175712_+	GT;AG
circRNA_01318|AC_000160.1:35175601_35190771_+	GT;AG
circRNA_01319|AC_000160.1:35633016_35643172_+	GT;AG
circRNA_01320|AC_000160.1:35702366_35721889_+	GT;AG
circRNA_01321|AC_000160.1:35702366_35773161_+	GT;AG
circRNA_01322|AC_000160.1:42443644_42445715_+	GT;AG
circRNA_01323|AC_000160.1:42480998_42531072_-	GT;AG
circRNA_01324|AC_000160.1:42518220_42531072_-	GT;AG
circRNA_01325|AC_000160.1:42522336_42531072_-	GT;AG
circRNA_01326|AC_000160.1:42522336_42544510_-	GT;AG
circRNA_01327|AC_000160.1:42526204_42531072_-	GT;AG
circRNA_01328|AC_000160.1:42714446_42722621_-	GT;AG
circRNA_01329|AC_000160.1:42718150_42752385_-	GT;AG
circRNA_01330|AC_000160.1:42718163_42752385_-	GT;AG
circRNA_01331|AC_000160.1:42720582_42754687_-	GT;AG
circRNA_01332|AC_000160.1:42725831_42765149_-	GT;AG
circRNA_01333|AC_000160.1:43015012_43072257_-	GT;AG
circRNA_01334|AC_000160.1:43015012_43083898_-	GT;AG
circRNA_01335|AC_000160.1:43157450_43162411_-	GT;AG
circRNA_01336|AC_000160.1:43171064_43172649_-	GT;AG
circRNA_01337|AC_000160.1:43171064_43178560_-	GT;AG
circRNA_01338|AC_000160.1:43211061_43214195_+	GT;AG
circRNA_01339|AC_000160.1:43274723_43282748_-	GT;AG
circRNA_01340|AC_000160.1:43274723_43286297_-	GT;AG
circRNA_01341|AC_000160.1:43278929_43286297_-	GT;AG
circRNA_01342|AC_000160.1:43282437_43286297_-	GT;AG
circRNA_01343|AC_000160.1:43347726_43355500_-	GT;AG
circRNA_01344|AC_000160.1:43347726_43366368_-	GT;AG
circRNA_01345|AC_000160.1:43352624_43355500_-	GT;AG
circRNA_01346|AC_000160.1:43409501_43418941_-	GT;AG
circRNA_01347|AC_000160.1:44679930_44715657_-	GT;AG
circRNA_01348|AC_000160.1:44715571_44727556_-	GT;AG
circRNA_01349|AC_000160.1:44715571_44734656_-	GT;AG
circRNA_01350|AC_000160.1:45984616_45990355_+	GT;AG
circRNA_01351|AC_000160.1:45990171_45994342_+	GT;AG
circRNA_01352|AC_000160.1:46866171_46867432_-	GT;AG
circRNA_01353|AC_000160.1:48485120_48493908_-	GT;AG
circRNA_01354|AC_000160.1:48821890_48837784_-	GT;AG
circRNA_01355|AC_000160.1:49178181_49190428_-	GT;AG
circRNA_01356|AC_000160.1:49411034_49411270_+	GT;AG
circRNA_01357|AC_000160.1:49411034_49442133_+	GT;AG
circRNA_01358|AC_000160.1:49435564_49442133_+	GT;AG
circRNA_01359|AC_000160.1:49455577_49459437_+	GT;AG
circRNA_01360|AC_000160.1:49456594_49470575_+	GT;AG
circRNA_01361|AC_000160.1:50095509_50126305_-	GT;AG
circRNA_01362|AC_000160.1:50108822_50126305_-	GT;AG
circRNA_01363|AC_000160.1:50124097_50126305_-	GT;AG
circRNA_01364|AC_000160.1:50124097_50146915_-	GT;AG
circRNA_01365|AC_000160.1:50339503_50339970_-	GT;AG
circRNA_01366|AC_000160.1:50357241_50359330_-	GT;AG
circRNA_01367|AC_000160.1:50357241_50436194_-	GT;AG
circRNA_01368|AC_000160.1:50361175_50395818_-	GT;AG
circRNA_01369|AC_000160.1:50405997_50436194_-	GT;AG
circRNA_01370|AC_000160.1:50928769_50930979_+	GT;AG
circRNA_01371|AC_000160.1:50928769_50948288_+	GT;AG
circRNA_01372|AC_000160.1:50937310_50940233_+	GT;AG
circRNA_01373|AC_000160.1:50937310_50948288_+	GT;AG
circRNA_01374|AC_000160.1:50984562_50991817_+	GT;AG
circRNA_01375|AC_000160.1:50984562_51003143_+	GT;AG
circRNA_01376|AC_000160.1:50984562_51011458_+	GT;AG
circRNA_01377|AC_000160.1:50984562_51041081_+	GT;AG
circRNA_01378|AC_000160.1:50984604_50991817_+	GT;AG
circRNA_01379|AC_000160.1:50984604_51011458_+	GT;AG
circRNA_01380|AC_000160.1:51002997_51011458_+	GT;AG
circRNA_01381|AC_000160.1:51198966_51243076_-	GT;AG
circRNA_01382|AC_000160.1:51230675_51243051_-	GT;AG
circRNA_01383|AC_000160.1:51230675_51243076_-	GT;AG
circRNA_01384|AC_000160.1:51240209_51252206_-	GT;AG
circRNA_01385|AC_000160.1:51240209_51267546_-	GT;AG
circRNA_01386|AC_000160.1:51249388_51252206_-	GT;AG
circRNA_01387|AC_000160.1:51413217_51451951_-	GT;AG
circRNA_01388|AC_000160.1:51433175_51467949_-	GT;AG
circRNA_01389|AC_000160.1:51678568_51692620_+	GT;AG
circRNA_01390|AC_000160.1:51689586_51692620_+	GT;AG
circRNA_01391|AC_000160.1:51692441_51792200_+	GT;AG
circRNA_01392|AC_000160.1:51835404_51845301_+	GT;AG
circRNA_01393|AC_000160.1:51835404_51856585_+	GT;AG
circRNA_01394|AC_000160.1:52445516_52450275_+	GT;AG
circRNA_01395|AC_000160.1:52446250_52450275_+	GT;AG
circRNA_01396|AC_000160.1:52450215_52489942_+	GT;AG
circRNA_01397|AC_000160.1:52450215_52507202_+	GT;AG
circRNA_01398|AC_000160.1:52486118_52507202_+	GT;AG
circRNA_01399|AC_000160.1:53586156_53586842_-	GT;AG
circRNA_01400|AC_000160.1:53865162_53900437_-	GT;AG
circRNA_01401|AC_000160.1:54091898_54093339_+	GT;AG
circRNA_01402|AC_000160.1:54263268_54265048_+	GT;AG
circRNA_01403|AC_000160.1:54804472_54814053_+	GT;AG
circRNA_01404|AC_000160.1:55267352_55287228_-	GT;AG
circRNA_01405|AC_000160.1:55286325_55287228_-	GT;AG
circRNA_01406|AC_000160.1:55517031_55527017_+	GT;AG
circRNA_01407|AC_000160.1:57142909_57165983_-	GT;AG
circRNA_01408|AC_000160.1:57437988_57445636_-	GT;AG
circRNA_01409|AC_000160.1:57442330_57445636_-	GT;AG
circRNA_01410|AC_000160.1:57825946_57828082_+	GT;AG
circRNA_01411|AC_000160.1:57825946_57839180_+	GT;AG
circRNA_01412|AC_000160.1:58688495_58692244_+	GT;AG
circRNA_01413|AC_000160.1:58692099_58702081_+	GT;AG
circRNA_01414|AC_000160.1:58920288_58930226_+	GT;AG
circRNA_01415|AC_000160.1:59089996_59096326_+	GT;AG
circRNA_01416|AC_000160.1:59404597_59405353_+	GT;AG
circRNA_01417|AC_000160.1:60094463_60132832_-	GT;AG
circRNA_01418|AC_000160.1:60107868_60132832_-	GT;AG
circRNA_01419|AC_000160.1:60340093_60340348_+	GT;AG
circRNA_01420|AC_000160.1:62681590_62687442_-	GT;AG
circRNA_01421|AC_000160.1:62727524_62805820_-	GT;AG
circRNA_01422|AC_000160.1:62757796_62805820_-	GT;AG
circRNA_01423|AC_000160.1:66009778_66016340_+	GT;AG
circRNA_01424|AC_000160.1:66009778_66027749_+	GT;AG
circRNA_01425|AC_000160.1:66027333_66027749_+	GT;AG
circRNA_01426|AC_000160.1:66292889_66293397_-	GT;AG
circRNA_01427|AC_000160.1:66822766_66853121_-	GT;AG
circRNA_01428|AC_000160.1:66969545_66986173_+	GT;AG
circRNA_01429|AC_000160.1:66977244_66992758_+	GT;AG
circRNA_01430|AC_000160.1:66977244_66996899_+	GT;AG
circRNA_01431|AC_000160.1:67088017_67122440_-	GT;AG
circRNA_01432|AC_000160.1:67110155_67122440_-	GT;AG
circRNA_01433|AC_000160.1:67116313_67122440_-	GT;AG
circRNA_01434|AC_000160.1:67179509_67187976_+	GT;AG
circRNA_01435|AC_000160.1:67179509_67193252_+	GT;AG
circRNA_01436|AC_000160.1:67279179_67287682_+	GT;AG
circRNA_01437|AC_000160.1:67313473_67314020_+	GT;AG
circRNA_01438|AC_000160.1:67331876_67335468_+	GT;AG
circRNA_01439|AC_000160.1:67337463_67345408_+	GT;AG
circRNA_01440|AC_000160.1:67691508_67740648_+	GT;AG
circRNA_01441|AC_000160.1:68582903_68612823_-	GT;AG
circRNA_01442|AC_000160.1:68612414_68612823_-	GT;AG
circRNA_01443|AC_000160.1:69320183_69320546_-	GT;AG
circRNA_01444|AC_000160.1:75191676_75214573_+	GT;AG
circRNA_01445|AC_000160.1:75198283_75214573_+	GT;AG
circRNA_01446|AC_000160.1:75198283_75229304_+	GT;AG
circRNA_01447|AC_000160.1:75203610_75211217_+	GT;AG
circRNA_01448|AC_000160.1:75309699_75320645_+	GT;AG
circRNA_01449|AC_000160.1:75473173_75480309_-	GT;AG
circRNA_01450|AC_000160.1:77473863_77492421_+	GT;AG
circRNA_01451|AC_000160.1:77474951_77484441_+	GT;AG
circRNA_01452|AC_000160.1:77819914_77870368_+	GT;AG
circRNA_01453|AC_000160.1:77823238_77870368_+	GT;AG
circRNA_01454|AC_000160.1:78611818_78635603_+	GT;AG
circRNA_01455|AC_000160.1:78697949_78704091_-	GT;AG
circRNA_01456|AC_000160.1:78697949_78716396_-	GT;AG
circRNA_01457|AC_000160.1:78697949_78721556_-	GT;AG
circRNA_01458|AC_000160.1:78701579_78721556_-	GT;AG
circRNA_01459|AC_000160.1:78748144_78779079_+	GT;AG
circRNA_01460|AC_000160.1:78748144_78791743_+	GT;AG
circRNA_01461|AC_000160.1:78748144_78806405_+	GT;AG
circRNA_01462|AC_000160.1:79025092_79039392_-	GT;AG
circRNA_01463|AC_000160.1:80119846_80147016_-	GT;AG
circRNA_01464|AC_000160.1:80294252_80300267_-	GT;AG
circRNA_01465|AC_000160.1:80319704_80321446_-	GT;AG
circRNA_01466|AC_000160.1:80963116_80979506_-	GT;AG
circRNA_01467|AC_000160.1:80963116_80992694_-	GT;AG
circRNA_01468|AC_000160.1:80974035_80992694_-	GT;AG
circRNA_01469|AC_000160.1:81133638_81135129_-	GT;AG
circRNA_01470|AC_000160.1:81134560_81135129_-	GT;AG
circRNA_01471|AC_000160.1:81146600_81148633_-	GT;AG
circRNA_01472|AC_000160.1:81176713_81198546_-	GT;AG
circRNA_01473|AC_000160.1:81708197_81712702_-	GT;AG
circRNA_01474|AC_000160.1:81812308_81813289_-	GT;AG
circRNA_01475|AC_000160.1:81812308_81876391_-	GT;AG
circRNA_01476|AC_000160.1:82057404_82061719_-	GT;AG
circRNA_01477|AC_000160.1:82193690_82194018_-	GT;AG
circRNA_01478|AC_000160.1:82409034_82447527_+	GT;AG
circRNA_01479|AC_000160.1:82435541_82437458_+	GT;AG
circRNA_01480|AC_000160.1:82435541_82447527_+	GT;AG
circRNA_01481|AC_000160.1:82493627_82507629_-	GT;AG
circRNA_01482|AC_000160.1:82500141_82507629_-	GT;AG
circRNA_01483|AC_000160.1:83330602_83344914_-	GT;AG
circRNA_01484|AC_000160.1:83490935_83516046_+	GT;AG
circRNA_01485|AC_000160.1:83503452_83527174_+	GT;AG
circRNA_01486|AC_000160.1:83507033_83507873_+	GT;AG
circRNA_01487|AC_000160.1:83507033_83516046_+	GT;AG
circRNA_01488|AC_000160.1:83507033_83527174_+	GT;AG
circRNA_01489|AC_000160.1:83604176_83609721_+	GT;AG
circRNA_01490|AC_000160.1:83609299_83617684_+	GT;AG
circRNA_01491|AC_000160.1:83609299_83624937_+	GT;AG
circRNA_01492|AC_000160.1:83613198_83624937_+	GT;AG
circRNA_01493|AC_000160.1:83628836_83641370_+	GT;AG
circRNA_01494|AC_000160.1:83641236_83644835_+	GT;AG
circRNA_01495|AC_000160.1:83663105_83667537_-	GT;AG
circRNA_01496|AC_000160.1:84176186_84183876_-	GT;AG
circRNA_01497|AC_000160.1:84204098_84266177_-	GT;AG
circRNA_01498|AC_000160.1:84219616_84266177_-	GT;AG
circRNA_01499|AC_000160.1:84245052_84266177_-	GT;AG
circRNA_01500|AC_000160.1:84419652_84446224_-	GT;AG
circRNA_01501|AC_000160.1:84419652_84457687_-	GT;AG
circRNA_01502|AC_000160.1:84443762_84457687_-	GT;AG
circRNA_01503|AC_000160.1:84453618_84457687_-	GT;AG
circRNA_01504|AC_000160.1:85122697_85124206_-	GT;AG
circRNA_01505|AC_000160.1:86404308_86413293_+	GT;AG
circRNA_01506|AC_000160.1:86404308_86420702_+	GT;AG
circRNA_01507|AC_000160.1:86404308_86426939_+	GT;AG
circRNA_01508|AC_000160.1:86404308_86434313_+	GT;AG
circRNA_01509|AC_000160.1:86404308_86471503_+	GT;AG
circRNA_01510|AC_000160.1:86555447_86578702_-	GT;AG
circRNA_01511|AC_000160.1:86582091_86620093_+	GT;AG
circRNA_01512|AC_000160.1:86655299_86659442_-	GT;AG
circRNA_01513|AC_000160.1:86660067_86664422_-	GT;AG
circRNA_01514|AC_000160.1:87217160_87254588_-	GT;AG
circRNA_01515|AC_000160.1:87217160_87265981_-	GT;AG
circRNA_01516|AC_000160.1:87248464_87265981_-	GT;AG
circRNA_01517|AC_000160.1:87930528_87936875_+	GT;AG
circRNA_01518|AC_000160.1:87930528_87939973_+	GT;AG
circRNA_01519|AC_000160.1:87932730_87936875_+	GT;AG
circRNA_01520|AC_000160.1:87936777_87952448_+	GT;AG
circRNA_01521|AC_000160.1:87944266_87952448_+	GT;AG
circRNA_01522|AC_000160.1:88064589_88081031_+	GT;AG
circRNA_01523|AC_000160.1:88064589_88098454_+	GT;AG
circRNA_01524|AC_000160.1:88064589_88118781_+	GT;AG
circRNA_01525|AC_000160.1:90067869_90072415_-	GT;AG
circRNA_01526|AC_000160.1:90067869_90085122_-	GT;AG
circRNA_01527|AC_000160.1:90229772_90229929_+	GT;AG
circRNA_01528|AC_000160.1:90229772_90258495_+	GT;AG
circRNA_01529|AC_000160.1:90238872_90239043_+	GT;AG
circRNA_01530|AC_000160.1:91803015_91807575_+	GT;AG
circRNA_01531|AC_000160.1:92551532_92555934_+	GT;AG
circRNA_01532|AC_000160.1:92840447_92841331_+	GT;AG
circRNA_01533|AC_000160.1:92840447_92856909_+	GT;AG
circRNA_01534|AC_000160.1:92840447_92862091_+	GT;AG
circRNA_01535|AC_000160.1:92973365_92979732_+	GT;AG
circRNA_01536|AC_000160.1:93601640_93604284_-	GT;AG
circRNA_01537|AC_000160.1:93612340_93614577_-	GT;AG
circRNA_01538|AC_000160.1:93797685_93873362_-	GT;AG
circRNA_01539|AC_000160.1:93873269_93913979_-	GT;AG
circRNA_01540|AC_000160.1:93903071_93913979_-	GT;AG
circRNA_01541|AC_000160.1:93903071_93936812_-	GT;AG
circRNA_01542|AC_000160.1:93912589_93936812_-	GT;AG
circRNA_01543|AC_000160.1:93917488_93936812_-	GT;AG
circRNA_01544|AC_000160.1:93936686_93954543_-	GT;AG
circRNA_01545|AC_000160.1:93952036_93954543_-	GT;AG
circRNA_01546|AC_000160.1:93984179_94036412_+	GT;AG
circRNA_01547|AC_000160.1:94123940_94128836_-	GT;AG
circRNA_01548|AC_000160.1:94148406_94157500_-	GT;AG
circRNA_01549|AC_000160.1:94150744_94157500_-	GT;AG
circRNA_01550|AC_000160.1:94164560_94172247_-	GT;AG
circRNA_01551|AC_000160.1:94164560_94173635_-	GT;AG
circRNA_01552|AC_000160.1:94414908_94430464_+	GT;AG
circRNA_01553|AC_000160.1:94447613_94469147_+	GT;AG
circRNA_01554|AC_000160.1:94447613_94489232_+	GT;AG
circRNA_01555|AC_000160.1:94460137_94463793_+	GT;AG
circRNA_01556|AC_000160.1:94473067_94489232_+	GT;AG
circRNA_01557|AC_000160.1:94605971_94609120_-	GT;AG
circRNA_01558|AC_000160.1:94605971_94633184_-	GT;AG
circRNA_01559|AC_000160.1:94633080_94661279_-	GT;AG
circRNA_01560|AC_000160.1:94633080_94665616_-	GT;AG
circRNA_01561|AC_000160.1:94642638_94665616_-	GT;AG
circRNA_01562|AC_000160.1:94655952_94665616_-	GT;AG
circRNA_01563|AC_000160.1:94689258_94696169_-	GT;AG
circRNA_01564|AC_000160.1:95066828_95075960_+	GT;AG
circRNA_01565|AC_000160.1:95075903_95083120_+	GT;AG
circRNA_01566|AC_000160.1:95079328_95083120_+	GT;AG
circRNA_01567|AC_000160.1:95145186_95167242_-	GT;AG
circRNA_01568|AC_000160.1:95145186_95168147_-	GT;AG
circRNA_01569|AC_000160.1:95165126_95168147_-	GT;AG
circRNA_01570|AC_000160.1:95401721_95424207_+	GT;AG
circRNA_01571|AC_000160.1:95420299_95435000_+	GT;AG
circRNA_01572|AC_000160.1:95434941_95453156_+	GT;AG
circRNA_01573|AC_000160.1:95445933_95453156_+	GT;AG
circRNA_01574|AC_000160.1:95471933_95500592_+	GT;AG
circRNA_01575|AC_000160.1:95488612_95491256_+	GT;AG
circRNA_01576|AC_000160.1:95583100_95585088_+	GT;AG
circRNA_01577|AC_000160.1:95755102_95788622_-	GT;AG
circRNA_01578|AC_000160.1:96300782_96329515_+	GT;AG
circRNA_01579|AC_000160.1:98398007_98406693_+	GT;AG
circRNA_01580|AC_000160.1:98437993_98439207_+	GT;AG
circRNA_01581|AC_000160.1:98437993_98451929_+	GT;AG
circRNA_01582|AC_000160.1:99077076_99080986_+	GT;AG
circRNA_01583|AC_000160.1:99487792_99493608_-	GT;AG
circRNA_01584|AC_000160.1:100047324_100050862_+	GT;AG
circRNA_01585|AC_000160.1:100359682_100360151_-	GT;AG
circRNA_01586|AC_000160.1:100394856_100395778_-	GT;AG
circRNA_01587|AC_000160.1:100625638_100648779_+	GT;AG
circRNA_01588|AC_000160.1:100850861_100854400_-	GT;AG
circRNA_01589|AC_000160.1:100970779_100972626_+	GT;AG
circRNA_01590|AC_000160.1:100998881_101013028_-	GT;AG
circRNA_01591|AC_000160.1:101020030_101040100_+	GT;AG
circRNA_01592|AC_000160.1:101064085_101065178_-	GT;AG
circRNA_01593|AC_000160.1:101072705_101075932_-	GT;AG
circRNA_01594|AC_000160.1:101213570_101250660_+	GT;AG
circRNA_01595|AC_000160.1:101213570_101282141_+	GT;AG
circRNA_01596|AC_000160.1:101566212_101566568_+	GT;AG
circRNA_01597|AC_000160.1:101732305_101736322_+	GT;AG
circRNA_01598|AC_000160.1:102231440_102232175_-	GT;AG
circRNA_01599|AC_000160.1:102304825_102335835_+	GT;AG
circRNA_01600|AC_000160.1:102304825_102362801_+	GT;AG
circRNA_01601|AC_000160.1:102324607_102335835_+	GT;AG
circRNA_01602|AC_000160.1:102324607_102362801_+	GT;AG
circRNA_01603|AC_000160.1:102324607_102397003_+	GT;AG
circRNA_01604|AC_000160.1:102331470_102362801_+	GT;AG
circRNA_01605|AC_000160.1:102739308_102744543_-	GT;AG
circRNA_01606|AC_000160.1:104261240_104298911_-	GT;AG
circRNA_01607|AC_000160.1:104278129_104298911_-	GT;AG
circRNA_01608|AC_000160.1:104499167_104524321_+	GT;AG
circRNA_01609|AC_000160.1:104499167_104536697_+	GT;AG
circRNA_01610|AC_000160.1:104499167_104554200_+	GT;AG
circRNA_01611|AC_000160.1:104523885_104536697_+	GT;AG
circRNA_01612|AC_000160.1:104523997_104536697_+	GT;AG
circRNA_01613|AC_000160.1:104523997_104540639_+	GT;AG
circRNA_01614|AC_000160.1:104523997_104554200_+	GT;AG
circRNA_01615|AC_000160.1:104565749_104589631_+	GT;AG
circRNA_01616|AC_000160.1:104920932_104921069_+	GT;AG
circRNA_01617|AC_000160.1:104921780_104922802_+	GT;AG
circRNA_01618|AC_000160.1:105212930_105223034_+	GT;AG
circRNA_01619|AC_000160.1:105622451_105652605_+	GT;AG
circRNA_01620|AC_000160.1:105645770_105652605_+	GT;AG
circRNA_01621|AC_000160.1:105652077_105696149_+	GT;AG
circRNA_01622|AC_000160.1:105661407_105668430_+	GT;AG
circRNA_01623|AC_000160.1:105661407_105696149_+	GT;AG
circRNA_01624|AC_000160.1:105668196_105696149_+	GT;AG
circRNA_01625|AC_000160.1:105748116_105752304_+	GT;AG
circRNA_01626|AC_000160.1:105771833_105774117_+	GT;AG
circRNA_01627|AC_000160.1:106445800_106458365_-	GT;AG
circRNA_01628|AC_000160.1:106541501_106547867_-	GT;AG
circRNA_01629|AC_000160.1:106626912_106633732_+	GT;AG
circRNA_01630|AC_000160.1:106647675_106652250_-	GT;AG
circRNA_01631|AC_000160.1:106835573_106839360_+	GT;AG
circRNA_01632|AC_000160.1:107220491_107221091_-	GT;AG
circRNA_01633|AC_000160.1:107290817_107292119_-	GT;AG
circRNA_01634|AC_000160.1:107337004_107337932_-	GT;AG
circRNA_01635|AC_000160.1:107661618_107666990_+	GT;AG
circRNA_01636|AC_000160.1:108627658_108629062_+	GT;AG
circRNA_01637|AC_000160.1:108627658_108630642_+	GT;AG
circRNA_01638|AC_000160.1:108627658_108633960_+	GT;AG
circRNA_01639|AC_000160.1:108633849_108639287_+	GT;AG
circRNA_01640|AC_000160.1:108894031_108897102_+	GT;AG
circRNA_01641|AC_000160.1:110364498_110369991_-	GT;AG
circRNA_01642|AC_000160.1:110406116_110407401_-	GT;AG
circRNA_01643|AC_000160.1:110482301_110482693_-	GT;AG
circRNA_01644|AC_000160.1:110539274_110544569_-	GT;AG
circRNA_01645|AC_000160.1:110547850_110558221_-	GT;AG
circRNA_01646|AC_000160.1:110850305_110853134_+	GT;AG
circRNA_01647|AC_000160.1:110924685_110926484_-	GT;AG
circRNA_01648|AC_000160.1:110924685_110937939_-	GT;AG
circRNA_01649|AC_000160.1:110935123_110937939_-	GT;AG
circRNA_01650|AC_000160.1:110935123_110947136_-	GT;AG
circRNA_01651|AC_000160.1:110973607_110974106_-	GT;AG
circRNA_01652|AC_000160.1:110973607_110988585_-	GT;AG
circRNA_01653|AC_000160.1:110985809_110988585_-	GT;AG
circRNA_01654|AC_000160.1:111251995_111257208_+	GT;AG
circRNA_01655|AC_000160.1:111251995_111260354_+	GT;AG
circRNA_01656|AC_000160.1:113067532_113139649_+	GT;AG
circRNA_01657|AC_000160.1:113119295_113144239_+	GT;AG
circRNA_01658|AC_000160.1:113139470_113144239_+	GT;AG
circRNA_01659|AC_000160.1:113143503_113144239_+	GT;AG
circRNA_01660|AC_000160.1:113148143_113158019_+	GT;AG
circRNA_01661|AC_000160.1:113163189_113167536_+	GT;AG
circRNA_01662|AC_000160.1:113533471_113534431_+	GT;AG
circRNA_01663|AC_000160.1:113595694_113600231_+	GT;AG
circRNA_01664|AC_000160.1:113626922_113639149_+	GT;AG
circRNA_01665|AC_000160.1:113798418_113824089_-	GT;AG
circRNA_01666|AC_000160.1:113806836_113824089_-	GT;AG
circRNA_01667|AC_000160.1:113852184_113854953_-	GT;AG
circRNA_01668|AC_000160.1:115174273_115182549_+	GT;AG
circRNA_01669|AC_000160.1:115174273_115218599_+	GT;AG
circRNA_01670|AC_000160.1:115210207_115218599_+	GT;AG
circRNA_01671|AC_000160.1:115843771_115883829_+	GT;AG
circRNA_01672|AC_000160.1:115850658_115883829_+	GT;AG
circRNA_01673|AC_000160.1:115873150_115883829_+	GT;AG
circRNA_01674|AC_000160.1:115914953_115924614_+	GT;AG
circRNA_01675|AC_000160.1:116068350_116106074_+	GT;AG
circRNA_01676|AC_000160.1:117421031_117422439_-	GT;AG
circRNA_01677|AC_000160.1:117421031_117424698_-	GT;AG
circRNA_01678|AC_000160.1:117810632_117851970_+	GT;AG
circRNA_01679|AC_000160.1:117840050_117844271_+	GT;AG
circRNA_01680|AC_000160.1:117840050_117848020_+	GT;AG
circRNA_01681|AC_000160.1:117840050_117851970_+	GT;AG
circRNA_01682|AC_000160.1:117847928_117851970_+	GT;AG
circRNA_01683|AC_000160.1:117864413_117867306_+	GT;AG
circRNA_01684|AC_000160.1:117865586_117867306_+	GT;AG
circRNA_01685|AC_000160.1:118136524_118146562_-	GT;AG
circRNA_01686|AC_000160.1:118143033_118151415_-	GT;AG
circRNA_01687|AC_000160.1:118295163_118301888_+	GT;AG
circRNA_01688|AC_000160.1:118958508_118981214_-	GT;AG
circRNA_01689|AC_000160.1:118991998_118995822_-	GT;AG
circRNA_01690|AC_000160.1:119412318_119412554_-	GT;AG
circRNA_01691|AC_000160.1:119457247_119458528_+	GT;AG
circRNA_01692|AC_000160.1:121038582_121048454_-	GT;AG
circRNA_01693|AC_000160.1:121133595_121136000_-	GT;AG
circRNA_01694|AC_000161.1:4610554_4620523_+	GT;AG
circRNA_01695|AC_000161.1:5062316_5103135_+	GT;AG
circRNA_01696|AC_000161.1:5062316_5105116_+	GT;AG
circRNA_01697|AC_000161.1:5062316_5135232_+	GT;AG
circRNA_01698|AC_000161.1:5103041_5105116_+	GT;AG
circRNA_01699|AC_000161.1:5171718_5176668_+	GT;AG
circRNA_01700|AC_000161.1:5227770_5230787_+	GT;AG
circRNA_01701|AC_000161.1:5292801_5318851_+	GT;AG
circRNA_01702|AC_000161.1:5493301_5502405_-	GT;AG
circRNA_01703|AC_000161.1:5751145_5793001_+	GT;AG
circRNA_01704|AC_000161.1:7976406_8057913_+	GT;AG
circRNA_01705|AC_000161.1:7999106_8057913_+	GT;AG
circRNA_01706|AC_000161.1:8811104_8813210_-	GT;AG
circRNA_01707|AC_000161.1:8811104_8813367_-	GT;AG
circRNA_01708|AC_000161.1:8977153_8981906_-	GT;AG
circRNA_01709|AC_000161.1:9192731_9195093_+	GT;AG
circRNA_01710|AC_000161.1:9200101_9205340_+	GT;AG
circRNA_01711|AC_000161.1:9204720_9214480_+	GT;AG
circRNA_01712|AC_000161.1:9204720_9239062_+	GT;AG
circRNA_01713|AC_000161.1:9204720_9262811_+	GT;AG
circRNA_01714|AC_000161.1:9261526_9269595_+	GT;AG
circRNA_01715|AC_000161.1:9284182_9289688_+	GT;AG
circRNA_01716|AC_000161.1:9284182_9290973_+	GT;AG
circRNA_01717|AC_000161.1:9284182_9295451_+	GT;AG
circRNA_01718|AC_000161.1:9292330_9299883_+	GT;AG
circRNA_01719|AC_000161.1:9401475_9408414_-	GT;AG
circRNA_01720|AC_000161.1:9471480_9489015_+	GT;AG
circRNA_01721|AC_000161.1:9471480_9512822_+	GT;AG
circRNA_01722|AC_000161.1:9471480_9525244_+	GT;AG
circRNA_01723|AC_000161.1:9523742_9537674_+	GT;AG
circRNA_01724|AC_000161.1:9698818_9701532_-	GT;AG
circRNA_01725|AC_000161.1:9698818_9701745_-	GT;AG
circRNA_01726|AC_000161.1:9758938_9765058_-	GT;AG
circRNA_01727|AC_000161.1:9924780_9975625_-	GT;AG
circRNA_01728|AC_000161.1:10454082_10478568_+	GT;AG
circRNA_01729|AC_000161.1:10454082_10506122_+	GT;AG
circRNA_01730|AC_000161.1:10475401_10506122_+	GT;AG
circRNA_01731|AC_000161.1:10495378_10506122_+	GT;AG
circRNA_01732|AC_000161.1:10521828_10531245_+	GT;AG
circRNA_01733|AC_000161.1:11635258_11637815_+	GT;AG
circRNA_01734|AC_000161.1:11647983_11649877_+	GT;AG
circRNA_01735|AC_000161.1:11761241_11763247_+	GT;AG
circRNA_01736|AC_000161.1:11773214_11777459_+	GT;AG
circRNA_01737|AC_000161.1:12221496_12248422_+	GT;AG
circRNA_01738|AC_000161.1:12308313_12327481_+	GT;AG
circRNA_01739|AC_000161.1:15565290_15579001_+	GT;AG
circRNA_01740|AC_000161.1:17297036_17314563_-	GT;AG
circRNA_01741|AC_000161.1:17297036_17314625_-	GT;AG
circRNA_01742|AC_000161.1:17307252_17314625_-	GT;AG
circRNA_01743|AC_000161.1:19054570_19065836_+	GT;AG
circRNA_01744|AC_000161.1:19065668_19092435_+	GT;AG
circRNA_01745|AC_000161.1:19092145_19138212_+	GT;AG
circRNA_01746|AC_000161.1:19237932_19238626_+	GT;AG
circRNA_01747|AC_000161.1:24638564_24712498_-	GT;AG
circRNA_01748|AC_000161.1:24841569_24874694_-	GT;AG
circRNA_01749|AC_000161.1:25043328_25062906_+	GT;AG
circRNA_01750|AC_000161.1:25043328_25066580_+	GT;AG
circRNA_01751|AC_000161.1:25051814_25097305_-	GT;AG
circRNA_01752|AC_000161.1:25150819_25160211_+	GT;AG
circRNA_01753|AC_000161.1:25813917_25821951_+	GT;AG
circRNA_01754|AC_000161.1:26321023_26376024_-	GT;AG
circRNA_01755|AC_000161.1:26345816_26376024_-	GT;AG
circRNA_01756|AC_000161.1:26390833_26397996_-	GT;AG
circRNA_01757|AC_000161.1:27174272_27182688_+	GT;AG
circRNA_01758|AC_000161.1:27228120_27265819_+	GT;AG
circRNA_01759|AC_000161.1:27372090_27457087_+	GT;AG
circRNA_01760|AC_000161.1:29149754_29170139_+	GT;AG
circRNA_01761|AC_000161.1:29159022_29198403_+	GT;AG
circRNA_01762|AC_000161.1:30551963_30582959_+	GT;AG
circRNA_01763|AC_000161.1:30657722_30711083_+	GT;AG
circRNA_01764|AC_000161.1:31196052_31221567_-	GT;AG
circRNA_01765|AC_000161.1:31442490_31457033_-	GT;AG
circRNA_01766|AC_000161.1:31758930_31762771_-	GT;AG
circRNA_01767|AC_000161.1:31758930_31791240_-	GT;AG
circRNA_01768|AC_000161.1:31775384_31791240_-	GT;AG
circRNA_01769|AC_000161.1:31913255_31924230_+	GT;AG
circRNA_01770|AC_000161.1:31917645_31922125_+	GT;AG
circRNA_01771|AC_000161.1:31917645_31924230_+	GT;AG
circRNA_01772|AC_000161.1:32074263_32074847_+	GT;AG
circRNA_01773|AC_000161.1:32374856_32375515_+	GT;AG
circRNA_01774|AC_000161.1:32441424_32453256_-	GT;AG
circRNA_01775|AC_000161.1:32503184_32508544_+	GT;AG
circRNA_01776|AC_000161.1:32506611_32522264_+	GT;AG
circRNA_01777|AC_000161.1:32506611_32524850_+	GT;AG
circRNA_01778|AC_000161.1:32715448_32773481_+	GT;AG
circRNA_01779|AC_000161.1:32715448_32787829_+	GT;AG
circRNA_01780|AC_000161.1:32715448_32811857_+	GT;AG
circRNA_01781|AC_000161.1:32803659_32811857_+	GT;AG
circRNA_01782|AC_000161.1:32803659_32841119_+	GT;AG
circRNA_01783|AC_000161.1:33054154_33153126_+	GT;AG
circRNA_01784|AC_000161.1:33057356_33068273_+	GT;AG
circRNA_01785|AC_000161.1:33205150_33228054_-	GT;AG
circRNA_01786|AC_000161.1:33220967_33221596_-	GT;AG
circRNA_01787|AC_000161.1:33220967_33228054_-	GT;AG
circRNA_01788|AC_000161.1:33220967_33248320_-	GT;AG
circRNA_01789|AC_000161.1:33254587_33261889_-	GT;AG
circRNA_01790|AC_000161.1:33393857_33408502_-	GT;AG
circRNA_01791|AC_000161.1:36431488_36447063_+	GT;AG
circRNA_01792|AC_000161.1:36561029_36657628_+	GT;AG
circRNA_01793|AC_000161.1:36561147_36636668_+	GT;AG
circRNA_01794|AC_000161.1:36561147_36657628_+	GT;AG
circRNA_01795|AC_000161.1:37294909_37309330_+	GT;AG
circRNA_01796|AC_000161.1:38712469_38732911_+	GT;AG
circRNA_01797|AC_000161.1:38811122_38828268_+	GT;AG
circRNA_01798|AC_000161.1:39123390_39144151_+	GT;AG
circRNA_01799|AC_000161.1:40261298_40282875_+	GT;AG
circRNA_01800|AC_000161.1:40261298_40295858_+	GT;AG
circRNA_01801|AC_000161.1:40326229_40338572_+	GT;AG
circRNA_01802|AC_000161.1:40524097_40527279_-	GT;AG
circRNA_01803|AC_000161.1:40524097_40529076_-	GT;AG
circRNA_01804|AC_000161.1:40524097_40536173_-	GT;AG
circRNA_01805|AC_000161.1:40581661_40582308_+	GT;AG
circRNA_01806|AC_000161.1:40581661_40582353_+	GT;AG
circRNA_01807|AC_000161.1:40585621_40598321_-	GT;AG
circRNA_01808|AC_000161.1:40587605_40589903_-	GT;AG
circRNA_01809|AC_000161.1:40589716_40598321_-	GT;AG
circRNA_01810|AC_000161.1:40590943_40616250_-	GT;AG
circRNA_01811|AC_000161.1:40594778_40598321_-	GT;AG
circRNA_01812|AC_000161.1:40594778_40599297_-	GT;AG
circRNA_01813|AC_000161.1:40594778_40604078_-	GT;AG
circRNA_01814|AC_000161.1:40594778_40616250_-	GT;AG
circRNA_01815|AC_000161.1:40594778_40617497_-	GT;AG
circRNA_01816|AC_000161.1:40599150_40616250_-	GT;AG
circRNA_01817|AC_000161.1:40603918_40616250_-	GT;AG
circRNA_01818|AC_000161.1:40603918_40617497_-	GT;AG
circRNA_01819|AC_000161.1:41265919_41266859_-	GT;AG
circRNA_01820|AC_000161.1:43154134_43156875_+	GT;AG
circRNA_01821|AC_000161.1:43554272_43572783_-	GT;AG
circRNA_01822|AC_000161.1:43578232_43580056_-	GT;AG
circRNA_01823|AC_000161.1:43578232_43598732_-	GT;AG
circRNA_01824|AC_000161.1:43710999_43715228_-	GT;AG
circRNA_01825|AC_000161.1:43710999_43727310_-	GT;AG
circRNA_01826|AC_000161.1:43733221_43741509_-	GT;AG
circRNA_01827|AC_000161.1:43819065_43820808_+	GT;AG
circRNA_01828|AC_000161.1:43843760_43848771_-	GT;AG
circRNA_01829|AC_000161.1:43863267_43872892_-	GT;AG
circRNA_01830|AC_000161.1:43863267_43874521_-	GT;AG
circRNA_01831|AC_000161.1:43872016_43872892_-	GT;AG
circRNA_01832|AC_000161.1:43872016_43874521_-	GT;AG
circRNA_01833|AC_000161.1:43872016_43884936_-	GT;AG
circRNA_01834|AC_000161.1:43944821_43946905_+	GT;AG
circRNA_01835|AC_000161.1:44092390_44116134_+	GT;AG
circRNA_01836|AC_000161.1:44092390_44136844_+	GT;AG
circRNA_01837|AC_000161.1:44298823_44311626_+	GT;AG
circRNA_01838|AC_000161.1:44301153_44311626_+	GT;AG
circRNA_01839|AC_000161.1:44632338_44638299_+	GT;AG
circRNA_01840|AC_000161.1:44671669_44688762_-	GT;AG
circRNA_01841|AC_000161.1:44688456_44688762_-	GT;AG
circRNA_01842|AC_000161.1:44760036_44764243_+	GT;AG
circRNA_01843|AC_000161.1:44798429_44801133_-	GT;AG
circRNA_01844|AC_000161.1:46493838_46497228_+	GT;AG
circRNA_01845|AC_000161.1:46493838_46542457_+	GT;AG
circRNA_01846|AC_000161.1:46497044_46518248_+	GT;AG
circRNA_01847|AC_000161.1:46497044_46533296_+	GT;AG
circRNA_01848|AC_000161.1:46497044_46542457_+	GT;AG
circRNA_01849|AC_000161.1:46533069_46536081_+	GT;AG
circRNA_01850|AC_000161.1:46552675_46553464_+	GT;AG
circRNA_01851|AC_000161.1:46613168_46616836_-	GT;AG
circRNA_01852|AC_000161.1:46637844_46644924_-	GT;AG
circRNA_01853|AC_000161.1:46644773_46710212_-	GT;AG
circRNA_01854|AC_000161.1:46886346_46902984_-	GT;AG
circRNA_01855|AC_000161.1:46941878_46942250_+	GT;AG
circRNA_01856|AC_000161.1:46997943_47002633_-	GT;AG
circRNA_01857|AC_000161.1:47427726_47433823_-	GT;AG
circRNA_01858|AC_000161.1:48597907_48616319_-	GT;AG
circRNA_01859|AC_000161.1:48671259_48704597_-	GT;AG
circRNA_01860|AC_000161.1:48692466_48704597_-	GT;AG
circRNA_01861|AC_000161.1:48834586_48843895_-	GT;AG
circRNA_01862|AC_000161.1:48876259_48886962_+	GT;AG
circRNA_01863|AC_000161.1:48876259_48891690_+	GT;AG
circRNA_01864|AC_000161.1:48885251_48886962_+	GT;AG
circRNA_01865|AC_000161.1:48885251_48891690_+	GT;AG
circRNA_01866|AC_000161.1:49331705_49335294_-	GT;AG
circRNA_01867|AC_000161.1:49906257_49907548_-	GT;AG
circRNA_01868|AC_000161.1:49906257_49907685_-	GT;AG
circRNA_01869|AC_000161.1:50062754_50064253_+	GT;AG
circRNA_01870|AC_000161.1:51124745_51170932_-	GT;AG
circRNA_01871|AC_000161.1:51903268_51910600_-	GT;AG
circRNA_01872|AC_000161.1:51948057_51951029_-	GT;AG
circRNA_01873|AC_000161.1:52010432_52011648_-	GT;AG
circRNA_01874|AC_000161.1:52485725_52489033_-	GT;AG
circRNA_01875|AC_000161.1:54262042_54281687_-	GT;AG
circRNA_01876|AC_000161.1:54659824_54709178_-	GT;AG
circRNA_01877|AC_000161.1:55498143_55500263_-	GT;AG
circRNA_01878|AC_000161.1:55732948_55790305_-	GT;AG
circRNA_01879|AC_000161.1:56010052_56013046_-	GT;AG
circRNA_01880|AC_000161.1:56010052_56047579_-	GT;AG
circRNA_01881|AC_000161.1:56047167_56055774_-	GT;AG
circRNA_01882|AC_000161.1:56384587_56399757_+	GT;AG
circRNA_01883|AC_000161.1:56631668_56641010_+	GT;AG
circRNA_01884|AC_000161.1:56631668_56647532_+	GT;AG
circRNA_01885|AC_000161.1:56631668_56651543_+	GT;AG
circRNA_01886|AC_000161.1:56634126_56647532_+	GT;AG
circRNA_01887|AC_000161.1:56640914_56651543_+	GT;AG
circRNA_01888|AC_000161.1:56640914_56658433_+	GT;AG
circRNA_01889|AC_000161.1:56758596_56783480_+	GT;AG
circRNA_01890|AC_000161.1:56825379_56853160_+	GT;AG
circRNA_01891|AC_000161.1:56847913_56866750_+	GT;AG
circRNA_01892|AC_000161.1:57251461_57254120_+	GT;AG
circRNA_01893|AC_000161.1:57251461_57254810_+	GT;AG
circRNA_01894|AC_000161.1:60443531_60452517_+	GT;AG
circRNA_01895|AC_000161.1:60473051_60484114_+	GT;AG
circRNA_01896|AC_000161.1:61214078_61217775_-	GT;AG
circRNA_01897|AC_000161.1:61220127_61222303_-	GT;AG
circRNA_01898|AC_000161.1:61225945_61242009_-	GT;AG
circRNA_01899|AC_000161.1:61358644_61366550_-	GT;AG
circRNA_01900|AC_000161.1:61358644_61369529_-	GT;AG
circRNA_01901|AC_000161.1:61358644_61397058_-	GT;AG
circRNA_01902|AC_000161.1:61364126_61369529_-	GT;AG
circRNA_01903|AC_000161.1:61619377_61624073_-	GT;AG
circRNA_01904|AC_000161.1:61619377_61630061_-	GT;AG
circRNA_01905|AC_000161.1:61623948_61641280_-	GT;AG
circRNA_01906|AC_000161.1:61631367_61634609_-	GT;AG
circRNA_01907|AC_000161.1:61631367_61641280_-	GT;AG
circRNA_01908|AC_000161.1:61826841_61833034_+	GT;AG
circRNA_01909|AC_000161.1:61826841_61840665_+	GT;AG
circRNA_01910|AC_000161.1:61830273_61840665_+	GT;AG
circRNA_01911|AC_000161.1:61840543_61845499_+	GT;AG
circRNA_01912|AC_000161.1:62402840_62410177_+	GT;AG
circRNA_01913|AC_000161.1:62402840_62423567_+	GT;AG
circRNA_01914|AC_000161.1:62423510_62440495_+	GT;AG
circRNA_01915|AC_000161.1:63869054_63890029_-	GT;AG
circRNA_01916|AC_000161.1:63869054_63892347_-	GT;AG
circRNA_01917|AC_000161.1:63869054_63922240_-	GT;AG
circRNA_01918|AC_000161.1:63889934_63909649_-	GT;AG
circRNA_01919|AC_000161.1:63900196_63909649_-	GT;AG
circRNA_01920|AC_000161.1:63980963_63996776_-	GT;AG
circRNA_01921|AC_000161.1:64083419_64095257_-	GT;AG
circRNA_01922|AC_000161.1:64083419_64105553_-	GT;AG
circRNA_01923|AC_000161.1:64227430_64231866_-	GT;AG
circRNA_01924|AC_000161.1:64227430_64238022_-	GT;AG
circRNA_01925|AC_000161.1:64376798_64380029_-	GT;AG
circRNA_01926|AC_000161.1:64378066_64380029_-	GT;AG
circRNA_01927|AC_000161.1:64378066_64387649_-	GT;AG
circRNA_01928|AC_000161.1:66104838_66122493_-	GT;AG
circRNA_01929|AC_000161.1:66293657_66299605_+	GT;AG
circRNA_01930|AC_000161.1:66362844_66372172_-	GT;AG
circRNA_01931|AC_000161.1:66362844_66397888_-	GT;AG
circRNA_01932|AC_000161.1:66362844_66406619_-	GT;AG
circRNA_01933|AC_000161.1:66718716_66719313_-	GT;AG
circRNA_01934|AC_000161.1:66730736_66733776_-	GT;AG
circRNA_01935|AC_000161.1:67863584_67870284_-	GT;AG
circRNA_01936|AC_000161.1:68102889_68122220_-	GT;AG
circRNA_01937|AC_000161.1:68551666_68627089_+	GT;AG
circRNA_01938|AC_000161.1:68787459_68788132_-	GT;AG
circRNA_01939|AC_000161.1:68787459_68806285_-	GT;AG
circRNA_01940|AC_000161.1:68788250_68823244_-	GT;AG
circRNA_01941|AC_000161.1:68801043_68854370_-	GT;AG
circRNA_01942|AC_000161.1:68817995_68832364_-	GT;AG
circRNA_01943|AC_000161.1:68817995_68853008_-	GT;AG
circRNA_01944|AC_000161.1:68832206_68853008_-	GT;AG
circRNA_01945|AC_000161.1:68935808_68953263_+	GT;AG
circRNA_01946|AC_000161.1:68935808_69025591_+	GT;AG
circRNA_01947|AC_000161.1:69694718_69696269_+	GT;AG
circRNA_01948|AC_000161.1:69694718_69736405_+	GT;AG
circRNA_01949|AC_000161.1:70200469_70204687_+	GT;AG
circRNA_01950|AC_000161.1:70200602_70202394_+	GT;AG
circRNA_01951|AC_000161.1:71415405_71424740_+	GT;AG
circRNA_01952|AC_000161.1:71437197_71461186_+	GT;AG
circRNA_01953|AC_000161.1:71633140_71667332_-	GT;AG
circRNA_01954|AC_000161.1:71662599_71667332_-	GT;AG
circRNA_01955|AC_000161.1:71662599_71690188_-	GT;AG
circRNA_01956|AC_000161.1:72463765_72484789_-	GT;AG
circRNA_01957|AC_000161.1:72777676_72779037_-	GT;AG
circRNA_01958|AC_000161.1:74943623_74954452_+	GT;AG
circRNA_01959|AC_000161.1:74943623_74970094_+	GT;AG
circRNA_01960|AC_000161.1:75392939_75424564_+	GT;AG
circRNA_01961|AC_000161.1:75449254_75472122_+	GT;AG
circRNA_01962|AC_000161.1:75470944_75472122_+	GT;AG
circRNA_01963|AC_000161.1:75520956_75522308_+	GT;AG
circRNA_01964|AC_000161.1:77227516_77227755_+	GT;AG
circRNA_01965|AC_000161.1:77259432_77260197_-	GT;AG
circRNA_01966|AC_000161.1:77495491_77498214_-	GT;AG
circRNA_01967|AC_000161.1:77495491_77500484_-	GT;AG
circRNA_01968|AC_000161.1:79435524_79439387_-	GT;AG
circRNA_01969|AC_000161.1:79458313_79458476_+	GT;AG
circRNA_01970|AC_000161.1:79458313_79545854_+	GT;AG
circRNA_01971|AC_000161.1:79656220_79666422_+	GT;AG
circRNA_01972|AC_000161.1:79681866_79685333_+	GT;AG
circRNA_01973|AC_000161.1:81566177_81610922_-	GT;AG
circRNA_01974|AC_000161.1:81610802_81627514_-	GT;AG
circRNA_01975|AC_000161.1:81719662_81772269_-	GT;AG
circRNA_01976|AC_000161.1:81762585_81772269_-	GT;AG
circRNA_01977|AC_000161.1:81762585_81778330_-	GT;AG
circRNA_01978|AC_000161.1:82799479_82826894_+	GT;AG
circRNA_01979|AC_000161.1:86366320_86368638_+	GT;AG
circRNA_01980|AC_000161.1:86405612_86426812_+	GT;AG
circRNA_01981|AC_000161.1:86551268_86552368_+	GT;AG
circRNA_01982|AC_000161.1:86622670_86623548_-	GT;AG
circRNA_01983|AC_000161.1:87261392_87270742_+	GT;AG
circRNA_01984|AC_000161.1:87314297_87332086_-	GT;AG
circRNA_01985|AC_000161.1:87323391_87332086_-	GT;AG
circRNA_01986|AC_000161.1:87352684_87371191_-	GT;AG
circRNA_01987|AC_000161.1:87352684_87371198_-	GT;AG
circRNA_01988|AC_000161.1:87360054_87366511_-	GT;AG
circRNA_01989|AC_000161.1:87363502_87366511_-	GT;AG
circRNA_01990|AC_000161.1:87548790_87613145_-	GT;AG
circRNA_01991|AC_000161.1:87653007_87667852_-	GT;AG
circRNA_01992|AC_000161.1:87848639_87861669_-	GT;AG
circRNA_01993|AC_000161.1:88807091_88814981_-	GT;AG
circRNA_01994|AC_000161.1:88812166_88814981_-	GT;AG
circRNA_01995|AC_000161.1:92712618_92731616_+	GT;AG
circRNA_01996|AC_000161.1:92724579_92743981_+	GT;AG
circRNA_01997|AC_000161.1:92726218_92731616_+	GT;AG
circRNA_01998|AC_000161.1:92726218_92743981_+	GT;AG
circRNA_01999|AC_000161.1:92731526_92743981_+	GT;AG
[truncated: 8,685 more rows]
