# Supplementary material for: Identification and Characterization of Circular RNAs in Mammary Tissue from Holstein Cows at Early Lactation and Non-Lactation
Source: Biomolecules. 2022 Mar 21;12(3):478. doi: 10.3390/biom12030478 (PMC8946036; doi:10.3390/biom12030478)
Supplement: Supplementary file 1 [file biomolecules-12-00478-s001.zip › Table S2.xlsx]

## Sheet: diff-30d-vs-315d_pval_0.05_FC_2
id	baseMean	baseMean_control_315d	baseMean_case_30d	foldChange	log2FoldChange	pval	padj	up_down	expression_2103_315d	expression_2042_315d	expression_2048_315d	expression_2103_30d	expression_2042_30d	expression_2048_30d	circRNA_chr	circRNA_strand	circRNA_start	circRNA_end	genomic_length	circRNA_length	Type	best.transcript	transcript_position	gene	Dbxref	product	GO_id	GO_term	pathway	pathway_description
circRNA_01190|AC_000160.1:7940891_8037262_-	7.47772	0	14.9554	Inf	Inf	0.00451798	1	Up	0	0	0	0.32744	0	0.155523	AC_000160.1	-	7940891	8037262	96372	93741	sense-overlapping	XM_005203553.2	AC_000160.1:8032029_8040689_-	FCGR2A	GeneID:782652,Genbank:XM_010802783.1,BGD:BT12461	Fc fragment of IgG, low affinity IIa, receptor (CD32), transcript variant X3	GO:0016021,GO:0005886,GO:0019864	integral component of membrane|plasma membrane|IgG binding	ko04145,ko04611,ko04666,ko04380,ko05322,ko05150,ko05152,ko05140	Phagosome|Platelet activation|Fc gamma R-mediated phagocytosis|Osteoclast differentiation|Systemic lupus erythematosus|Staphylococcus aureus infection|Tuberculosis|Leishmaniasis
circRNA_01793|AC_000161.1:36561147_36636668_+	2.66289	0	5.32578	Inf	Inf	0.0387166	1	Up	0	0	0	0.0629692	0	0.0933138	AC_000161.1	+	36561147	36636668	75522	414	sense-overlapping	XM_010804144.1	AC_000161.1:36260079_36812558_+	SEMA3A	GeneID:104972008,Genbank:XM_010804150.1	sema domain, immunoglobulin domain (Ig), short basic domain, secreted, (semaphorin) 3A, transcript variant X1	GO:0030424,GO:0030425,GO:0005615,GO:0045499,GO:0038191,GO:0030215,GO:0006915,GO:0048846,GO:0007411,GO:0007413,GO:0060385,GO:0021785,GO:0140059,GO:0048813,GO:0060666,GO:0021612,GO:1903375,GO:0021828,GO:0008045,GO:0050919,GO:0030517,GO:0048843,GO:0010633,GO:0010977,GO:0021675,GO:1901166,GO:1903045,GO:0001764,GO:0021772,GO:2000020,GO:2001224,GO:0048841,GO:0002027,GO:0071526,GO:1902287,GO:1902285,GO:…	axon|dendrite|extracellular space|chemorepellent activity|neuropilin binding|semaphorin receptor binding|apoptotic process|axon extension involved in axon guidance|axon guidance|axonal fasciculation|axonogenesis involved in innervation|branchiomotor neuron axon guidance|dendrite arborization|dendrite morphogenesis|dichotomous subdivision of terminal units involved in salivary gland branching|faci…	ko04360	Axon guidance
circRNA_01812|AC_000161.1:40594778_40599297_-	2.49341	0	4.98682	Inf	Inf	0.033078	1	Up	0	0	0	0.0377815	0.0326637	0.0725774	AC_000161.1	-	40594778	40599297	4520	467	sense-overlapping	NM_174010.3	AC_000161.1:40580268_40634931_-	CD36	GeneID:281052,Genbank:NM_001278621.1,BGD:BT10335	CD36 molecule (thrombospondin receptor), transcript variant 2	GO:0016324,GO:0031526,GO:0005794,GO:0016021,GO:0016020,GO:0045121,GO:1990000,GO:0007155,GO:0007166,GO:0071726,GO:0071404,GO:0070508,GO:0006955,GO:0050702,GO:0050892,GO:0030299,GO:0044539,GO:0007204,GO:0070374,GO:1900227,GO:0031623,GO:2000505,GO:0070542,GO:0070543,GO:0033993,GO:0050909,GO:0034197	apical plasma membrane|brush border membrane|Golgi apparatus|integral component of membrane|membrane|membrane raft|amyloid fibril formation|cell adhesion|cell surface receptor signaling pathway|cellular response to diacyl bacterial lipopeptide|cellular response to low-density lipoprotein particle stimulus|cholesterol import|immune response|interleukin-1 beta secretion|intestinal absorption|intest…	ko04152,ko04512,ko04145,ko04640,ko04920,ko03320,ko04975,ko04979,ko04931,ko05144	AMPK signaling pathway|ECM-receptor interaction|Phagosome|Hematopoietic cell lineage|Adipocytokine signaling pathway|PPAR signaling pathway|Fat digestion and absorption|Cholesterol metabolism|Insulin resistance|Malaria
circRNA_01814|AC_000161.1:40594778_40616250_-	4.9697	0	9.9394	Inf	Inf	0.000758922	0.377809	Up	0	0	0	0.0755631	0.0871032	0.124418	AC_000161.1	-	40594778	40616250	21473	922	sense-overlapping	NM_174010.3	AC_000161.1:40580268_40634931_-	CD36	GeneID:281052,Genbank:NM_001278621.1,BGD:BT10335	CD36 molecule (thrombospondin receptor), transcript variant 2	GO:0016324,GO:0031526,GO:0005794,GO:0016021,GO:0016020,GO:0045121,GO:1990000,GO:0007155,GO:0007166,GO:0071726,GO:0071404,GO:0070508,GO:0006955,GO:0050702,GO:0050892,GO:0030299,GO:0044539,GO:0007204,GO:0070374,GO:1900227,GO:0031623,GO:2000505,GO:0070542,GO:0070543,GO:0033993,GO:0050909,GO:0034197	apical plasma membrane|brush border membrane|Golgi apparatus|integral component of membrane|membrane|membrane raft|amyloid fibril formation|cell adhesion|cell surface receptor signaling pathway|cellular response to diacyl bacterial lipopeptide|cellular response to low-density lipoprotein particle stimulus|cholesterol import|immune response|interleukin-1 beta secretion|intestinal absorption|intest…	ko04152,ko04512,ko04145,ko04640,ko04920,ko03320,ko04975,ko04979,ko04931,ko05144	AMPK signaling pathway|ECM-receptor interaction|Phagosome|Hematopoietic cell lineage|Adipocytokine signaling pathway|PPAR signaling pathway|Fat digestion and absorption|Cholesterol metabolism|Insulin resistance|Malaria
circRNA_02322|AC_000162.1:43898088_43899998_-	2.34361	0	4.68722	Inf	Inf	0.0430156	1	Up	0	0	0	0	0.0762153	0.051841	AC_000162.1	-	43898088	43899998	1911	449	sense-overlapping	XM_005206459.2	AC_000162.1:43887151_43926423_-	RAB3IP	GeneID:533284,Genbank:XM_005206455.2,BGD:BT28326	RAB3A interacting protein, transcript variant X7	GO:0005813,GO:0036064,GO:0005856,GO:0005829,GO:0030027,GO:0005634,GO:0042802,GO:0017112,GO:0097711,GO:0060271,GO:0006893,GO:0033365,GO:0006612	centrosome|ciliary basal body|cytoskeleton|cytosol|lamellipodium|nucleus|identical protein binding|Rab guanyl-nucleotide exchange factor activity|ciliary basal body-plasma membrane docking|cilium assembly|Golgi to plasma membrane transport|protein localization to organelle|protein targeting to membrane
circRNA_02649|AC_000163.1:2223406_2224760_+	5.38744	0	10.7749	Inf	Inf	0.000353498	0.284631	Up	0	0	0	0.176314	0.0326637	0.124418	AC_000163.1	+	2223406	2224760	1355	1355	intergenic
circRNA_02769|AC_000163.1:37985673_37986989_+	2.46517	0	4.93033	Inf	Inf	0.0337166	1	Up	0	0	0	0.0503754	0.0326637	0.0622092	AC_000163.1	+	37985673	37986989	1317	302	sense-overlapping	XM_010806034.1	AC_000163.1:37919548_38030585_+	ABCG2	GeneID:536203,Genbank:XM_010806033.1,BGD:BT11761	ATP-binding cassette, sub-family G (WHITE), member 2 (Junior blood group), transcript variant X6	GO:0016324,GO:0016021,GO:0031966,GO:0043235,GO:0005524,GO:0042626,GO:0033344,GO:0006855	apical plasma membrane|integral component of membrane|mitochondrial membrane|receptor complex|ATP binding|ATPase activity, coupled to transmembrane movement of substances|cholesterol efflux|drug transmembrane transport	ko02010,ko04976,ko01523	ABC transporters|Bile secretion|Antifolate resistance
circRNA_02773|AC_000163.1:37993127_38009192_+	6.74666	0	13.4933	Inf	Inf	5.32713e-05	0.0674034	Up	0	0	0	0.0755631	0.119767	0.186628	AC_000163.1	+	37993127	38009192	16066	994	sense-overlapping	XM_005207794.2	AC_000163.1:37902882_38030585_+	ABCG2	GeneID:540329,Genbank:XM_005207798.2,BGD:BT21228	ATP-binding cassette, sub-family G (WHITE), member 2 (Junior blood group), transcript variant X2	GO:0016324,GO:0016021,GO:0031966,GO:0043235,GO:0005524,GO:0042626,GO:0033344,GO:0006855	apical plasma membrane|integral component of membrane|mitochondrial membrane|receptor complex|ATP binding|ATPase activity, coupled to transmembrane movement of substances|cholesterol efflux|drug transmembrane transport	ko02010,ko04976,ko01523	ABC transporters|Bile secretion|Antifolate resistance
circRNA_02819|AC_000163.1:46743390_46745366_+	2.25632	0	4.51264	Inf	Inf	0.0456136	1	Up	0	0	0	0.0503754	0.0435516	0.0414728	AC_000163.1	+	46743390	46745366	1977	385	sense-overlapping	XM_005207746.2	AC_000163.1:46724493_46751431_+	SLC34A2	GeneID:514572,Genbank:NM_001192378.1,BGD:BT18816	solute carrier family 34 (type II sodium/phosphate cotransporter), member 2, transcript variant X1	GO:0016324,GO:0005903,GO:0005737,GO:0016021,GO:0031982,GO:0042301,GO:0031402,GO:0015321,GO:0005436,GO:0030643,GO:0006817	apical plasma membrane|brush border|cytoplasm|integral component of membrane|vesicle|phosphate ion binding|sodium ion binding|sodium-dependent phosphate transmembrane transporter activity|sodium:phosphate symporter activity|cellular phosphate ion homeostasis|phosphate ion transport
circRNA_02963|AC_000163.1:86942283_86942859_-	2.96421	0	5.92841	Inf	Inf	0.0148483	1	Up	0	0	0	0.0881569	0.0544395	0.0414728	AC_000163.1	-	86942283	86942859	577	301	sense-overlapping	XM_005208040.2	AC_000163.1:86916923_86957665_-	SULT1B1	GeneID:521920,Genbank:XM_005208041.2,BGD:BT22747	sulfotransferase family, cytosolic, 1B, member 1, transcript variant X3	GO:0005737,GO:0004062,GO:0050427,GO:0030855,GO:0006068,GO:0009812,GO:0008202,GO:0051923,GO:0042403,GO:0006805	cytoplasm|aryl sulfotransferase activity|3'-phosphoadenosine 5'-phosphosulfate metabolic process|epithelial cell differentiation|ethanol catabolic process|flavonoid metabolic process|steroid metabolic process|sulfation|thyroid hormone metabolic process|xenobiotic metabolic process
circRNA_02974|AC_000163.1:87145047_87150953_+	9.97702	0	19.954	Inf	Inf	0.0115357	1	Up	0	0	0	0.0755631	0.0871032	0.383623	AC_000163.1	+	87145047	87150953	5907	279	sense-overlapping	XM_005208027.2	AC_000163.1:87141491_87159097_+	CSN1S1	GeneID:282208,Genbank:XM_005208029.2,BGD:BT11562	casein alpha s1, transcript variant X1	GO:0005615,GO:0005794,GO:0005796,GO:0001540,GO:0016209,GO:0043066,GO:0010629,GO:1902904,GO:1903456,GO:2000839,GO:2000184,GO:2000872,GO:0050821,GO:1903496,GO:1903494,GO:0032355,GO:0060416,GO:0032570	extracellular space|Golgi apparatus|Golgi lumen|amyloid-beta binding|antioxidant activity|negative regulation of apoptotic process|negative regulation of gene expression|negative regulation of supramolecular fiber organization|positive regulation of androst-4-ene-3,17-dione biosynthetic process|positive regulation of androstenedione secretion|positive regulation of progesterone biosynthetic proce…
circRNA_02976|AC_000163.1:87145047_87159012_+	524.566	0	1049.13	Inf	Inf	0.0200153	1	Up	0	0	0	0	0	27.1543	AC_000163.1	+	87145047	87159012	13966	938	sense-overlapping	NM_181029.2	AC_000163.1:87141556_87159096_+	CSN1S1	GeneID:282208,Genbank:XM_005208027.2,BGD:BT11562	casein alpha s1	GO:0005615,GO:0005794,GO:0005796,GO:0001540,GO:0016209,GO:0043066,GO:0010629,GO:1902904,GO:1903456,GO:2000839,GO:2000184,GO:2000872,GO:0050821,GO:1903496,GO:1903494,GO:0032355,GO:0060416,GO:0032570	extracellular space|Golgi apparatus|Golgi lumen|amyloid-beta binding|antioxidant activity|negative regulation of apoptotic process|negative regulation of gene expression|negative regulation of supramolecular fiber organization|positive regulation of androst-4-ene-3,17-dione biosynthetic process|positive regulation of androstenedione secretion|positive regulation of progesterone biosynthetic proce…
circRNA_02978|AC_000163.1:87145995_87150941_-	2.39157	0	4.78314	Inf	Inf	0.035467	1	Up	0	0	0	0.0755631	0.0544395	0.0207364
circRNA_02985|AC_000163.1:87147119_87150809_+	6.49929	0	12.9986	Inf	Inf	0.0185946	1	Up	0	0	0	0.138532	0	0.238469	AC_000163.1	+	87147119	87150809	3691	126	sense-overlapping	XM_005208027.2	AC_000163.1:87141491_87159097_+	CSN1S1	GeneID:282208,Genbank:XM_005208029.2,BGD:BT11562	casein alpha s1, transcript variant X1	GO:0005615,GO:0005794,GO:0005796,GO:0001540,GO:0016209,GO:0043066,GO:0010629,GO:1902904,GO:1903456,GO:2000839,GO:2000184,GO:2000872,GO:0050821,GO:1903496,GO:1903494,GO:0032355,GO:0060416,GO:0032570	extracellular space|Golgi apparatus|Golgi lumen|amyloid-beta binding|antioxidant activity|negative regulation of apoptotic process|negative regulation of gene expression|negative regulation of supramolecular fiber organization|positive regulation of androst-4-ene-3,17-dione biosynthetic process|positive regulation of androstenedione secretion|positive regulation of progesterone biosynthetic proce…
circRNA_03001|AC_000163.1:87155347_87158899_-	4.22765	0	8.45531	Inf	Inf	0.0469784	1	Up	0	0	0	0.239283	0.0544395	0
circRNA_03006|AC_000163.1:87157186_87158899_-	3.1645	0	6.329	Inf	Inf	0.0110325	1	Up	0	0	0	0.0881569	0.0544395	0.051841
circRNA_03008|AC_000163.1:87157207_87158899_-	4.7549	0	9.5098	Inf	Inf	0.000882251	0.377809	Up	0	0	0	0.16372	0.108879	0.0311046
circRNA_03019|AC_000163.1:87183808_87184356_-	5.07157	0	10.1431	Inf	Inf	0.000603642	0.37651	Up	0	0	0	0.138532	0.0326637	0.134787
circRNA_03037|AC_000163.1:87274095_87276280_+	117.172	0	234.344	Inf	Inf	2.91251e-07	0.000859869	Up	0	0	0	1.56164	1.40454	3.68071	AC_000163.1	+	87274095	87276280	2186	234	sense-overlapping	NM_174528.2	AC_000163.1:87262457_87280936_+	CSN1S2	GeneID:286765,Genbank:NM_174752.3,BGD:BT12436	casein alpha-S2	GO:0005615,GO:0005794,GO:0005796,GO:0042803,GO:0035375,GO:0042742,GO:1903496,GO:1903494,GO:0032355,GO:0060416,GO:0032570	extracellular space|Golgi apparatus|Golgi lumen|protein homodimerization activity|zymogen binding|defense response to bacterium|response to 11-deoxycorticosterone|response to dehydroepiandrosterone|response to estradiol|response to growth hormone|response to progesterone
circRNA_03038|AC_000163.1:87274095_87280798_+	4.35513	0	8.71026	Inf	Inf	0.00186889	0.613064	Up	0	0	0	0.100751	0.0326637	0.124418	AC_000163.1	+	87274095	87280798	6704	362	sense-overlapping	NM_174528.2	AC_000163.1:87262457_87280936_+	CSN1S2	GeneID:286765,Genbank:NM_174752.3,BGD:BT12436	casein alpha-S2	GO:0005615,GO:0005794,GO:0005796,GO:0042803,GO:0035375,GO:0042742,GO:1903496,GO:1903494,GO:0032355,GO:0060416,GO:0032570	extracellular space|Golgi apparatus|Golgi lumen|protein homodimerization activity|zymogen binding|defense response to bacterium|response to 11-deoxycorticosterone|response to dehydroepiandrosterone|response to estradiol|response to growth hormone|response to progesterone
circRNA_03309|AC_000164.1:26244200_26279039_-	3.55396	0	7.10792	Inf	Inf	0.00613678	1	Up	0	0	0	0.100751	0.0326637	0.0829456	AC_000164.1	-	26244200	26279039	34840	714	sense-overlapping	NM_001101169.1	AC_000164.1:26237925_26329743_-	SLC27A6	GeneID:537062,Genbank:XM_005209093.2,BGD:BT26280	solute carrier family 27 (fatty acid transporter), member 6	GO:0016021,GO:0005886,GO:0042383,GO:0015245,GO:0004467,GO:0000166,GO:0031957,GO:0015909,GO:0000038	integral component of membrane|plasma membrane|sarcolemma|fatty acid transmembrane transporter activity|long-chain fatty acid-CoA ligase activity|nucleotide binding|very long-chain fatty acid-CoA ligase activity|long-chain fatty acid transport|very long-chain fatty acid metabolic process	ko03320,ko04931	PPAR signaling pathway|Insulin resistance
circRNA_03433|AC_000164.1:56267544_56347691_-	4.10431	0	8.20861	Inf	Inf	0.0495679	1	Up	0	0	0	0.0377815	0.0217758	0.165891	AC_000164.1	-	56267544	56347691	80148	1376	sense-overlapping	NM_001206634.1	AC_000164.1:56231970_56350496_-	NR3C1	GeneID:538219,Genbank:NM_001205522.1	nuclear receptor subfamily 3, group C, member 1 (glucocorticoid receptor)	GO:0005737,GO:0005815,GO:0005739,GO:0016607,GO:0005634,GO:0005819,GO:0003700,GO:0038051,GO:0043565,GO:0005496,GO:1990239,GO:0008270,GO:0071385,GO:0071383,GO:0016569,GO:0045944,GO:0006351	cytoplasm|microtubule organizing center|mitochondrion|nuclear speck|nucleus|spindle|DNA binding transcription factor activity|glucocorticoid-activated RNA polymerase II transcription factor binding transcription factor activity|sequence-specific DNA binding|steroid binding|steroid hormone binding|zinc ion binding|cellular response to glucocorticoid stimulus|cellular response to steroid hormone st…	ko04080	Neuroactive ligand-receptor interaction
circRNA_03434|AC_000164.1:56346480_56347691_-	3.12513	0	6.25026	Inf	Inf	0.0113408	1	Up	0	0	0	0.113345	0.0326637	0.051841	AC_000164.1	-	56346480	56347691	1212	1212	exonic	NM_001206634.1	AC_000164.1:56231970_56350496_-	NR3C1	GeneID:538219,Genbank:NM_001205522.1	nuclear receptor subfamily 3, group C, member 1 (glucocorticoid receptor)	GO:0005737,GO:0005815,GO:0005739,GO:0016607,GO:0005634,GO:0005819,GO:0003700,GO:0038051,GO:0043565,GO:0005496,GO:1990239,GO:0008270,GO:0071385,GO:0071383,GO:0016569,GO:0045944,GO:0006351	cytoplasm|microtubule organizing center|mitochondrion|nuclear speck|nucleus|spindle|DNA binding transcription factor activity|glucocorticoid-activated RNA polymerase II transcription factor binding transcription factor activity|sequence-specific DNA binding|steroid binding|steroid hormone binding|zinc ion binding|cellular response to glucocorticoid stimulus|cellular response to steroid hormone st…	ko04080	Neuroactive ligand-receptor interaction
circRNA_03748|AC_000165.1:39238234_39252249_-	3.03523	0	6.07047	Inf	Inf	0.0289101	1	Up	0	0	0	0.0755631	0	0.103682	AC_000165.1	-	39238234	39252249	14016	461	sense-overlapping	XM_005209979.2	AC_000165.1:39195386_39338395_-	RIC1	GeneID:506005,Genbank:XM_002689601.3,BGD:BT23966	RAB6A GEF complex partner 1, transcript variant X3	GO:0005829,GO:0000139,GO:0016021,GO:0016020,GO:0043234,GO:0034066,GO:0032588,GO:0017137,GO:0017112,GO:0006886,GO:1903363,GO:0043547,GO:0042147	cytosol|Golgi membrane|integral component of membrane|membrane|protein complex|RIC1-RGP1 guanyl-nucleotide exchange factor complex|trans-Golgi network membrane|Rab GTPase binding|Rab guanyl-nucleotide exchange factor activity|intracellular protein transport|negative regulation of cellular protein catabolic process|positive regulation of GTPase activity|retrograde transport, endosome to Golgi
circRNA_03834|AC_000165.1:60068041_60105063_+	6.94696	0	13.8939	Inf	Inf	7.08191e-05	0.0784056	Up	0	0	0	0.0755631	0.119767	0.196996	AC_000165.1	+	60068041	60105063	37023	1396	sense-overlapping	XM_010807956.1	AC_000165.1:60017453_60122881_+	LOC516849	GeneID:516849,Genbank:XM_010807957.1,BGD:BT22319	phospholipid-transporting ATPase FetA, transcript variant X1	GO:0002080,GO:0001669,GO:0005794,GO:0016021,GO:0016020,GO:0005886,GO:0005524,GO:0000287,GO:0005548,GO:0004012,GO:0007030,GO:0015914	acrosomal membrane|acrosomal vesicle|Golgi apparatus|integral component of membrane|membrane|plasma membrane|ATP binding|magnesium ion binding|phospholipid transporter activity|phospholipid-translocating ATPase activity|Golgi organization|phospholipid transport
circRNA_04814|AC_000167.1:48414044_48424890_+	4.29608	0	8.59215	Inf	Inf	0.00859439	1	Up	0	0	0	0.138532	0	0.124418	AC_000167.1	+	48414044	48424890	10847	10847	intergenic
circRNA_04818|AC_000167.1:49767473_49805717_+	2.89399	0	5.78799	Inf	Inf	0.0182737	1	Up	0	0	0	0.0377815	0.0326637	0.0933138	AC_000167.1	+	49767473	49805717	38245	2564	sense-overlapping	XM_010809279.1	AC_000167.1:49766266_49827064_+	ICE2	GeneID:535597,Genbank:XM_010809274.1	interactor of little elongation complex ELL subunit 2, transcript variant X3	GO:0015030,GO:0035363,GO:0008023,GO:0035327,GO:0045945,GO:0042795,GO:0042796	Cajal body|histone locus body|transcription elongation factor complex|transcriptionally active chromatin|positive regulation of transcription from RNA polymerase III promoter|snRNA transcription from RNA polymerase II promoter|snRNA transcription from RNA polymerase III promoter
circRNA_05183|AC_000168.1:14191090_14191604_-	7.24912	0	14.4982	Inf	Inf	0.000188613	0.167054	Up	0	0	0	0.138532	0.0653274	0.217732	AC_000168.1	-	14191090	14191604	515	338	sense-overlapping	NM_173972.2	AC_000168.1:14176297_14236376_-	XDH	GeneID:616997,Genbank:NM_001046588.2,BGD:BT30007	xanthine dehydrogenase	GO:0005829,GO:0005615,GO:0005777,GO:0002197,GO:0051537,GO:0009055,GO:0071949,GO:0050660,GO:0005506,GO:0030151,GO:0043546,GO:0016614,GO:0016903,GO:0042803,GO:0004854,GO:0004855,GO:0009115	cytosol|extracellular space|peroxisome|xanthine dehydrogenase complex|2 iron, 2 sulfur cluster binding|electron transfer activity|FAD binding|flavin adenine dinucleotide binding|iron ion binding|molybdenum ion binding|molybdopterin cofactor binding|oxidoreductase activity, acting on CH-OH group of donors|oxidoreductase activity, acting on the aldehyde or oxo group of donors|protein homodimerizati…	ko00230,ko00232,ko00983,ko04146	Purine metabolism|Caffeine metabolism|Drug metabolism - other enzymes|Peroxisome
circRNA_05449|AC_000168.1:67835238_67838717_-	2.389	0	4.778	Inf	Inf	0.0355305	1	Up	0	0	0	0.0881569	0.0217758	0.0414728	AC_000168.1	-	67835238	67838717	3480	511	sense-overlapping	XM_010810153.1	AC_000168.1:67800442_67965161_-	AAK1	GeneID:532546,Genbank:XM_010810152.1,BGD:BT16191	AP2 associated kinase 1, transcript variant X12	GO:0031252,GO:0005905,GO:0030136,GO:0019897,GO:0043195,GO:0035612,GO:0005524,GO:0005112,GO:0004674,GO:0006897,GO:0045747,GO:0046777,GO:0006468,GO:0050821,GO:2000369,GO:0032880	cell leading edge|clathrin-coated pit|clathrin-coated vesicle|extrinsic component of plasma membrane|terminal bouton|AP-2 adaptor complex binding|ATP binding|Notch binding|protein serine/threonine kinase activity|endocytosis|positive regulation of Notch signaling pathway|protein autophosphorylation|protein phosphorylation|protein stabilization|regulation of clathrin-dependent endocytosis|regulati…
circRNA_05643|AC_000168.1:103302481_103304710_-	3.1645	0	6.329	Inf	Inf	0.0110325	1	Up	0	0	0	0.0881569	0.0544395	0.051841
circRNA_05937|AC_000169.1:81157119_81162748_+	4.32942	0	8.65884	Inf	Inf	0.0124345	1	Up	0	0	0	0	0.0979912	0.134787	AC_000169.1	+	81157119	81162748	5630	5275	sense-overlapping	NM_001075571.1	AC_000169.1:81123296_81158593_+	GGACT	GeneID:614302,Genbank:NM_001083509.1	gamma-glutamylamine cyclotransferase	GO:0070062,GO:0003839,GO:0016829,GO:0042219	extracellular exosome|gamma-glutamylcyclotransferase activity|lyase activity|cellular modified amino acid catabolic process
circRNA_06890|AC_000172.1:58055021_58058068_-	2.55246	0	5.10492	Inf	Inf	0.0317982	1	Up	0	0	0	0	0.0653274	0.0725774	AC_000172.1	-	58055021	58058068	3048	869	sense-overlapping	NM_176631.1	AC_000172.1:58050605_58063862_-	MUC15	GeneID:337919,Genbank:XM_010812719.1	mucin 15, cell surface associated	GO:0005576,GO:0016021,GO:0005886	extracellular region|integral component of membrane|plasma membrane
circRNA_07504|AC_000174.1:55786619_55796152_-	4.14628	0	8.29256	Inf	Inf	0.00253081	0.80055	Up	0	0	0	0.100751	0.0435516	0.103682	AC_000174.1	-	55786619	55796152	9534	482	sense-overlapping	XM_005217774.2	AC_000174.1:55771015_55815659_-	TMEM120B	GeneID:617894,Genbank:NM_001040602.2,BGD:BT10340	transmembrane protein 120B, transcript variant X1	GO:0016021,GO:0005637,GO:0045444,GO:0051291	integral component of membrane|nuclear inner membrane|fat cell differentiation|protein heterooligomerization
circRNA_07624|AC_000175.1:10653757_10658960_+	4.53574	0	9.07147	Inf	Inf	0.00177895	0.613064	Up	0	0	0	0.113345	0.0217758	0.134787	AC_000175.1	+	10653757	10658960	5204	362	sense-overlapping	XM_002694745.3	AC_000175.1:10610017_10688582_+	ATP2C2	GeneID:505366,Genbank:XM_010814391.1,BGD:BT18743	ATPase, Ca++ transporting, type 2C, member 2, transcript variant X4	GO:0000139,GO:0016021,GO:0005524,GO:0005388,GO:0046872,GO:0034220	Golgi membrane|integral component of membrane|ATP binding|calcium-transporting ATPase activity|metal ion binding|ion transmembrane transport
circRNA_07878|AC_000176.1:13880945_13885463_-	2.97875	0	5.9575	Inf	Inf	0.0146987	1	Up	0	0	0	0.100751	0	0.0829456	AC_000176.1	-	13880945	13885463	4519	437	sense-overlapping	XM_005219975.2	AC_000176.1:13750863_14040032_-	ACACA	GeneID:786013,Genbank:XM_002695618.4,BGD:BT18470	acetyl-CoA carboxylase alpha, transcript variant X1	GO:0005829,GO:0003989,GO:0005524,GO:0004075,GO:0046872,GO:0006084,GO:0006633,GO:2001295,GO:0051289	cytosol|acetyl-CoA carboxylase activity|ATP binding|biotin carboxylase activity|metal ion binding|acetyl-CoA metabolic process|fatty acid biosynthetic process|malonyl-CoA biosynthetic process|protein homotetramerization	ko00620,ko00640,ko00061,ko00254,ko04152,ko04910,ko04922	Pyruvate metabolism|Propanoate metabolism|Fatty acid biosynthesis|Aflatoxin biosynthesis|AMPK signaling pathway|Insulin signaling pathway|Glucagon signaling pathway
circRNA_08529|AC_000178.1:31754851_31764585_-	20.0098	0	40.0195	Inf	Inf	5.23297e-06	0.00926969	Up	0	0	0	0.390409	0.185094	0.590987	AC_000178.1	-	31754851	31764585	9735	314	sense-overlapping	XM_010817112.1	AC_000178.1:31740388_31814891_-	NRG4	GeneID:100848238,Genbank:XM_010817111.1	neuregulin 4, transcript variant X8	GO:0005576,GO:0005615,GO:0016021,GO:0005622,GO:0005886,GO:0008083,GO:0046934,GO:0004713,GO:0005088,GO:0005102,GO:0048513,GO:0038128,GO:0035556,GO:0000165,GO:1901185,GO:0051897,GO:2000145	extracellular region|extracellular space|integral component of membrane|intracellular|plasma membrane|growth factor activity|phosphatidylinositol-4,5-bisphosphate 3-kinase activity|protein tyrosine kinase activity|Ras guanyl-nucleotide exchange factor activity|receptor binding|animal organ development|ERBB2 signaling pathway|intracellular signal transduction|MAPK cascade|negative regulation of ER…	ko04012	ErbB signaling pathway
circRNA_08530|AC_000178.1:31760768_31764585_-	5.02879	0	10.0576	Inf	Inf	0.000622026	0.37651	Up	0	0	0	0.138532	0.0871032	0.0829456	AC_000178.1	-	31760768	31764585	3818	230	sense-overlapping	XM_010817112.1	AC_000178.1:31740388_31814891_-	NRG4	GeneID:100848238,Genbank:XM_010817111.1	neuregulin 4, transcript variant X8	GO:0005576,GO:0005615,GO:0016021,GO:0005622,GO:0005886,GO:0008083,GO:0046934,GO:0004713,GO:0005088,GO:0005102,GO:0048513,GO:0038128,GO:0035556,GO:0000165,GO:1901185,GO:0051897,GO:2000145	extracellular region|extracellular space|integral component of membrane|intracellular|plasma membrane|growth factor activity|phosphatidylinositol-4,5-bisphosphate 3-kinase activity|protein tyrosine kinase activity|Ras guanyl-nucleotide exchange factor activity|receptor binding|animal organ development|ERBB2 signaling pathway|intracellular signal transduction|MAPK cascade|negative regulation of ER…	ko04012	ErbB signaling pathway
circRNA_08655|AC_000178.1:61630722_61632356_-	2.88544	0	5.77087	Inf	Inf	0.0183798	1	Up	0	0	0	0.0377815	0.0435516	0.0829456	AC_000178.1	-	61630722	61632356	1635	1635	exonic	XM_010817323.1	AC_000178.1:61618878_61748964_-	CLMN	GeneID:337871,Genbank:NM_203359.1,BGD:BT29583	calmin (calponin-like, transmembrane), transcript variant X2	GO:0005737,GO:0016021,GO:0003779,GO:0008285,GO:0031175	cytoplasm|integral component of membrane|actin binding|negative regulation of cell proliferation|neuron projection development
circRNA_09055|AC_000180.1:25430016_25490244_-	4.5126	0	9.0252	Inf	Inf	0.00811587	1	Up	0	0	0	0	0.119767	0.124418	AC_000180.1	-	25430016	25490244	60229	60229	sense-overlapping	XM_003587692.3	AC_000180.1:25426101_25430178_-	LOC100848815	GeneID:100851058,Genbank:XM_010818289.1	SLA class II histocompatibility antigen, DQ haplotype D alpha chain-like, transcript variant X2	GO:0016021,GO:0042613,GO:0002504,GO:0006955	integral component of membrane|MHC class II protein complex|antigen processing and presentation of peptide or polysaccharide antigen via MHC class II|immune response
circRNA_09182|AC_000181.1:934078_947669_-	4.57686	0	9.15372	Inf	Inf	0.00872687	1	Up	0	0	0	0.138532	0.152431	0	AC_000181.1	-	934078	947669	13592	6490	sense-overlapping	XM_003587756.3	AC_000181.1:922076_949273_-	CTDP1	GeneID:506324,Genbank:XM_002697661.3,BGD:BT29826	CTD (carboxy-terminal domain, RNA polymerase II, polypeptide A) phosphatase, subunit 1, transcript variant X1	GO:0015629,GO:0005813,GO:0005737,GO:0016591,GO:0030496,GO:0016607,GO:0005634,GO:0043234,GO:0005819,GO:0051233,GO:0000922,GO:0008420,GO:0030957,GO:0001096,GO:0051301,GO:0070940,GO:0010458,GO:0061052,GO:0043923,GO:0006470	actin cytoskeleton|centrosome|cytoplasm|DNA-directed RNA polymerase II, holoenzyme|midbody|nuclear speck|nucleus|protein complex|spindle|spindle midzone|spindle pole|CTD phosphatase activity|Tat protein binding|TFIIF-class transcription factor binding|cell division|dephosphorylation of RNA polymerase II C-terminal domain|exit from mitosis|negative regulation of cell growth involved in cardiac mus…
circRNA_09759|AC_000183.1:32974934_32983924_-	4.86526	0	9.73052	Inf	Inf	0.00130909	0.483108	Up	0	0	0	0.0251877	0.108879	0.134787	AC_000183.1	-	32974934	32983924	8991	697	sense-overlapping	XM_010820022.1	AC_000183.1:32963400_33003189_-	GPAM	GeneID:497202,Genbank:NM_001012282.1,BGD:BT10533	glycerol-3-phosphate acyltransferase, mitochondrial, transcript variant X4	GO:0016021,GO:0005741,GO:0005886,GO:0004366,GO:0102420,GO:0016024	integral component of membrane|mitochondrial outer membrane|plasma membrane|glycerol-3-phosphate O-acyltransferase activity|sn-1-glycerol-3-phosphate C16:0-DCA-CoA acyl transferase activity|CDP-diacylglycerol biosynthetic process	ko00561,ko00564	Glycerolipid metabolism|Glycerophospholipid metabolism
circRNA_09991|AC_000184.1:38444847_38484922_+	3.67808	0	7.35617	Inf	Inf	0.00480892	1	Up	0	0	0	0.138532	0.0217758	0.0725774	AC_000184.1	+	38444847	38484922	40076	1142	sense-overlapping	XM_010820373.1	AC_000184.1:38436804_38805506_+	PSD3	GeneID:104970724,Genbank:XM_010800805.1	pleckstrin and Sec7 domain containing 3, transcript variant X9	GO:0030054,GO:0014069,GO:0045211,GO:0032587,GO:0005086,GO:0032012	cell junction|postsynaptic density|postsynaptic membrane|ruffle membrane|ARF guanyl-nucleotide exchange factor activity|regulation of ARF protein signal transduction	ko04144	Endocytosis
circRNA_10605|AC_000187.1:124233791_124246881_+	7.42969	0	14.8594	Inf	Inf	0.00842699	1	Up	0	0	0	0.0503754	0.0871032	0.269573
circRNA_10606|AC_000187.1:124233858_124246881_+	4.03927	0	8.07853	Inf	Inf	0.00566577	1	Up	0	0	0	0.0629692	0.0326637	0.134787
circRNA_05641|AC_000168.1:103287649_103305551_+	103.327	1.85118	204.803	110.634	6.78964	0.000813986	0.377809	Up	0	0.0728176	0	3.42553	3.15749	0	AC_000168.1	+	103287649	103305551	17903	14575	sense-overlapping	NM_173929.3	AC_000168.1:103301664_103306381_+	PAEP	GeneID:100848610,Genbank:XM_010810533.1	progestagen-associated endometrial protein	GO:0005576,GO:0042802,GO:0036041,GO:0019841	extracellular region|identical protein binding|long-chain fatty acid binding|retinol binding
circRNA_02775|AC_000163.1:37994984_38019815_+	22.5993	0.582513	44.6161	76.5923	6.25913	5.68282e-07	0.00125832	Up	0	0	0.0206245	0.403003	0.283086	0.611724	AC_000163.1	+	37994984	38019815	24832	992	sense-overlapping	XM_005207794.2	AC_000163.1:37902882_38030585_+	ABCG2	GeneID:540329,Genbank:XM_005207798.2,BGD:BT21228	ATP-binding cassette, sub-family G (WHITE), member 2 (Junior blood group), transcript variant X2	GO:0016324,GO:0016021,GO:0031966,GO:0043235,GO:0005524,GO:0042626,GO:0033344,GO:0006855	apical plasma membrane|integral component of membrane|mitochondrial membrane|receptor complex|ATP binding|ATPase activity, coupled to transmembrane movement of substances|cholesterol efflux|drug transmembrane transport	ko02010,ko04976,ko01523	ABC transporters|Bile secretion|Antifolate resistance
circRNA_09761|AC_000183.1:32986504_32998682_-	34.4379	1.64033	67.2354	40.989	5.35716	0.00804653	1	Up	0	0.0416101	0.0206245	0.465972	0.239534	1.19234	AC_000183.1	-	32986504	32998682	12179	569	sense-overlapping	XM_010820022.1	AC_000183.1:32963400_33003189_-	GPAM	GeneID:497202,Genbank:NM_001012282.1,BGD:BT10533	glycerol-3-phosphate acyltransferase, mitochondrial, transcript variant X4	GO:0016021,GO:0005741,GO:0005886,GO:0004366,GO:0102420,GO:0016024	integral component of membrane|mitochondrial outer membrane|plasma membrane|glycerol-3-phosphate O-acyltransferase activity|sn-1-glycerol-3-phosphate C16:0-DCA-CoA acyl transferase activity|CDP-diacylglycerol biosynthetic process	ko00561,ko00564	Glycerolipid metabolism|Glycerophospholipid metabolism
circRNA_01811|AC_000161.1:40594778_40598321_-	15.2511	0.793363	29.7088	37.4467	5.22677	3.09243e-08	0.000136948	Up	0	0.0312075	0	0.403003	0.337525	0.176259	AC_000161.1	-	40594778	40598321	3544	319	sense-overlapping	NM_174010.3	AC_000161.1:40580268_40634931_-	CD36	GeneID:281052,Genbank:NM_001278621.1,BGD:BT10335	CD36 molecule (thrombospondin receptor), transcript variant 2	GO:0016324,GO:0031526,GO:0005794,GO:0016021,GO:0016020,GO:0045121,GO:1990000,GO:0007155,GO:0007166,GO:0071726,GO:0071404,GO:0070508,GO:0006955,GO:0050702,GO:0050892,GO:0030299,GO:0044539,GO:0007204,GO:0070374,GO:1900227,GO:0031623,GO:2000505,GO:0070542,GO:0070543,GO:0033993,GO:0050909,GO:0034197	apical plasma membrane|brush border membrane|Golgi apparatus|integral component of membrane|membrane|membrane raft|amyloid fibril formation|cell adhesion|cell surface receptor signaling pathway|cellular response to diacyl bacterial lipopeptide|cellular response to low-density lipoprotein particle stimulus|cholesterol import|immune response|interleukin-1 beta secretion|intestinal absorption|intest…	ko04152,ko04512,ko04145,ko04640,ko04920,ko03320,ko04975,ko04979,ko04931,ko05144	AMPK signaling pathway|ECM-receptor interaction|Phagosome|Hematopoietic cell lineage|Adipocytokine signaling pathway|PPAR signaling pathway|Fat digestion and absorption|Cholesterol metabolism|Insulin resistance|Malaria
circRNA_02729|AC_000163.1:23847376_23857379_+	15.4077	1.16503	29.6504	25.4504	4.66962	0.00119105	0.479506	Up	0	0	0.0412489	0.201502	0.185094	0.456201	AC_000163.1	+	23847376	23857379	10004	624	sense-overlapping	NM_001205630.1	AC_000163.1:23847373_23900037_+	SLC39A8	GeneID:616115,Genbank:NM_001076409.1	solute carrier family 39 (zinc transporter), member 8	GO:0005887,GO:0031090,GO:0005886,GO:0005385,GO:0070574,GO:0006882,GO:0071578,GO:0006829	integral component of plasma membrane|organelle membrane|plasma membrane|zinc ion transmembrane transporter activity|cadmium ion transmembrane transport|cellular zinc ion homeostasis|zinc II ion transmembrane import|zinc II ion transport	ko04216	Ferroptosis
circRNA_02728|AC_000163.1:23842156_23857379_+	9.25412	0.87377	17.6345	20.182	4.335	0.000865907	0.377809	Up	0	0	0.0309367	0.138532	0.108879	0.259205	AC_000163.1	+	23842156	23857379	15224	5844	sense-overlapping	NM_001205630.1	AC_000163.1:23847373_23900037_+	SLC39A8	GeneID:616115,Genbank:NM_001076409.1	solute carrier family 39 (zinc transporter), member 8	GO:0005887,GO:0031090,GO:0005886,GO:0005385,GO:0070574,GO:0006882,GO:0071578,GO:0006829	integral component of plasma membrane|organelle membrane|plasma membrane|zinc ion transmembrane transporter activity|cadmium ion transmembrane transport|cellular zinc ion homeostasis|zinc II ion transmembrane import|zinc II ion transport	ko04216	Ferroptosis
circRNA_07881|AC_000176.1:13896188_13912156_-	7.99846	0.793363	15.2036	19.1634	4.26028	0.0041972	1	Up	0	0.0312075	0	0.16372	0.0544395	0.2281	AC_000176.1	-	13896188	13912156	15969	1420	sense-overlapping	XM_005219975.2	AC_000176.1:13750863_14040032_-	ACACA	GeneID:786013,Genbank:XM_002695618.4,BGD:BT18470	acetyl-CoA carboxylase alpha, transcript variant X1	GO:0005829,GO:0003989,GO:0005524,GO:0004075,GO:0046872,GO:0006084,GO:0006633,GO:2001295,GO:0051289	cytosol|acetyl-CoA carboxylase activity|ATP binding|biotin carboxylase activity|metal ion binding|acetyl-CoA metabolic process|fatty acid biosynthetic process|malonyl-CoA biosynthetic process|protein homotetramerization	ko00620,ko00640,ko00061,ko00254,ko04152,ko04910,ko04922	Pyruvate metabolism|Propanoate metabolism|Fatty acid biosynthesis|Aflatoxin biosynthesis|AMPK signaling pathway|Insulin signaling pathway|Glucagon signaling pathway
circRNA_03938|AC_000165.1:78872284_78882690_-	5.14282	0.582513	9.70313	16.6573	4.05809	0.0284616	1	Up	0	0	0.0206245	0.0503754	0.0544395	0.165891	AC_000165.1	-	78872284	78882690	10407	946	sense-overlapping	XM_010808086.1	AC_000165.1:78870951_78944421_-	SLC28A3	GeneID:614063,Genbank:NM_001083765.1	solute carrier family 28 (concentrative nucleoside transporter), member 3, transcript variant X1	GO:0005789,GO:0005887,GO:0005886,GO:0005415,GO:0015390,GO:0015389,GO:0015864	endoplasmic reticulum membrane|integral component of plasma membrane|plasma membrane|nucleoside:sodium symporter activity|purine-specific nucleoside:sodium symporter activity|pyrimidine- and adenine-specific:sodium symporter activity|pyrimidine nucleoside transport
circRNA_10380|AC_000187.1:19444751_19456590_+	4.41186	0.582513	8.24121	14.1477	3.82249	0.0183421	1	Up	0	0	0.0206245	0.100751	0.0762153	0.0725774	AC_000187.1	+	19444751	19456590	11840	1003	sense-overlapping	XM_010821461.1	AC_000187.1:19420168_19472863_+	DDX26B	GeneID:540312,Genbank:XM_010821463.1	DEAD/H (Asp-Glu-Ala-Asp/His) box polypeptide 26B, transcript variant X5
circRNA_01815|AC_000161.1:40594778_40617497_-	5.97582	0.793363	11.1583	14.0645	3.81399	0.00665297	1	Up	0	0.0312075	0	0.0755631	0.0762153	0.165891	AC_000161.1	-	40594778	40617497	22720	1027	sense-overlapping	XM_005205325.2	AC_000161.1:40581473_40626711_-	CD36	GeneID:281052,Genbank:XM_010804157.1,BGD:BT10335	CD36 molecule (thrombospondin receptor), transcript variant X3	GO:0016324,GO:0031526,GO:0005794,GO:0016021,GO:0016020,GO:0045121,GO:1990000,GO:0007155,GO:0007166,GO:0071726,GO:0071404,GO:0070508,GO:0006955,GO:0050702,GO:0050892,GO:0030299,GO:0044539,GO:0007204,GO:0070374,GO:1900227,GO:0031623,GO:2000505,GO:0070542,GO:0070543,GO:0033993,GO:0050909,GO:0034197	apical plasma membrane|brush border membrane|Golgi apparatus|integral component of membrane|membrane|membrane raft|amyloid fibril formation|cell adhesion|cell surface receptor signaling pathway|cellular response to diacyl bacterial lipopeptide|cellular response to low-density lipoprotein particle stimulus|cholesterol import|immune response|interleukin-1 beta secretion|intestinal absorption|intest…	ko04152,ko04512,ko04145,ko04640,ko04920,ko03320,ko04975,ko04979,ko04931,ko05144	AMPK signaling pathway|ECM-receptor interaction|Phagosome|Hematopoietic cell lineage|Adipocytokine signaling pathway|PPAR signaling pathway|Fat digestion and absorption|Cholesterol metabolism|Insulin resistance|Malaria
circRNA_08179|AC_000177.1:183931_191568_-	5.75327	0.793363	10.7132	13.5035	3.75526	0.0292999	1	Up	0	0.0312075	0	0.100751	0.0326637	0.176259	AC_000177.1	-	183931	191568	7638	613	sense-overlapping	NM_001075463.1	AC_000177.1:182972_204785_-	PANK3	GeneID:519496,Genbank:NM_001040540.2,BGD:BT24144	pantothenate kinase 3	GO:0005737,GO:0005524,GO:0004594,GO:0015937	cytoplasm|ATP binding|pantothenate kinase activity|coenzyme A biosynthetic process	ko00770	Pantothenate and CoA biosynthesis
circRNA_03919|AC_000165.1:77549513_77554816_-	19.3141	3.47212	35.1561	10.1253	3.33989	9.72105e-05	0.0956659	Up	0.0308892	0.0312075	0.0618734	0.503754	0.152431	0.414728	AC_000165.1	-	77549513	77554816	5304	263	sense-overlapping	NM_001105362.1	AC_000165.1:77514022_77609180_-	RASEF	GeneID:513223,Genbank:XM_005210318.2,BGD:BT18986	RAS and EF-hand domain containing	GO:0005829,GO:0048471,GO:0005509,GO:0019003,GO:0005525,GO:0003924,GO:0042802,GO:0051260	cytosol|perinuclear region of cytoplasm|calcium ion binding|GDP binding|GTP binding|GTPase activity|identical protein binding|protein homooligomerization
circRNA_07505|AC_000174.1:55789813_55796152_-	4.71585	0.87377	8.55792	9.79425	3.29194	0.0260125	1	Up	0	0	0.0309367	0.138532	0.0217758	0.103682	AC_000174.1	-	55789813	55796152	6340	392	sense-overlapping	XM_005217774.2	AC_000174.1:55771015_55815659_-	TMEM120B	GeneID:617894,Genbank:NM_001040602.2,BGD:BT10340	transmembrane protein 120B, transcript variant X1	GO:0016021,GO:0005637,GO:0045444,GO:0051291	integral component of membrane|nuclear inner membrane|fat cell differentiation|protein heterooligomerization
circRNA_06693|AC_000172.1:4691877_4697627_+	4.25791	0.793363	7.72246	9.73383	3.28301	0.0471524	1	Up	0	0.0312075	0	0.0377815	0.0762153	0.103682	AC_000172.1	+	4691877	4697627	5751	386	sense-overlapping	XM_010812289.1	AC_000172.1:4501272_4787523_+	PDGFD	GeneID:338039,Genbank:NM_176638.5,BGD:BT22749	platelet derived growth factor D, transcript variant X2	GO:0005788,GO:0070062,GO:0005576,GO:0005615,GO:0000139,GO:0008083,GO:0005161,GO:0007596,GO:0071230,GO:0070301,GO:0036120,GO:0071560,GO:0007275,GO:0048008,GO:0051781,GO:0030335,GO:0008284,GO:0070374,GO:0048146,GO:0072126,GO:0043406,GO:2000439,GO:0014068,GO:0031954,GO:0071673,GO:0048661,GO:0050730	endoplasmic reticulum lumen|extracellular exosome|extracellular region|extracellular space|Golgi membrane|growth factor activity|platelet-derived growth factor receptor binding|blood coagulation|cellular response to amino acid stimulus|cellular response to hydrogen peroxide|cellular response to platelet-derived growth factor stimulus|cellular response to transforming growth factor beta stimulus|m…
circRNA_07671|AC_000175.1:21726244_21727863_+	4.57204	0.87377	8.2703	9.46508	3.24261	0.0316582	1	Up	0	0	0.0309367	0.113345	0.0217758	0.11405	AC_000175.1	+	21726244	21727863	1620	1620	exonic	XM_005218689.2	AC_000175.1:21634585_21859832_+	CHD9	GeneID:100137797,Genbank:XM_002694779.4,BGD:BT23867	chromodomain helicase DNA binding protein 9, transcript variant X1	GO:0005737,GO:0005654,GO:0005524,GO:0003677,GO:0004386,GO:0016569,GO:0019216,GO:0006355,GO:0006351	cytoplasm|nucleoplasm|ATP binding|DNA binding|helicase activity|covalent chromatin modification|regulation of lipid metabolic process|regulation of transcription, DNA-templated|transcription, DNA-templated
circRNA_01817|AC_000161.1:40603918_40616250_-	6.04865	1.16503	10.9323	9.38371	3.23016	0.0359672	1	Up	0	0	0.0412489	0.0251877	0.108879	0.165891	AC_000161.1	-	40603918	40616250	12333	455	sense-overlapping	NM_174010.3	AC_000161.1:40580268_40634931_-	CD36	GeneID:281052,Genbank:NM_001278621.1,BGD:BT10335	CD36 molecule (thrombospondin receptor), transcript variant 2	GO:0016324,GO:0031526,GO:0005794,GO:0016021,GO:0016020,GO:0045121,GO:1990000,GO:0007155,GO:0007166,GO:0071726,GO:0071404,GO:0070508,GO:0006955,GO:0050702,GO:0050892,GO:0030299,GO:0044539,GO:0007204,GO:0070374,GO:1900227,GO:0031623,GO:2000505,GO:0070542,GO:0070543,GO:0033993,GO:0050909,GO:0034197	apical plasma membrane|brush border membrane|Golgi apparatus|integral component of membrane|membrane|membrane raft|amyloid fibril formation|cell adhesion|cell surface receptor signaling pathway|cellular response to diacyl bacterial lipopeptide|cellular response to low-density lipoprotein particle stimulus|cholesterol import|immune response|interleukin-1 beta secretion|intestinal absorption|intest…	ko04152,ko04512,ko04145,ko04640,ko04920,ko03320,ko04975,ko04979,ko04931,ko05144	AMPK signaling pathway|ECM-receptor interaction|Phagosome|Hematopoietic cell lineage|Adipocytokine signaling pathway|PPAR signaling pathway|Fat digestion and absorption|Cholesterol metabolism|Insulin resistance|Malaria
circRNA_05251|AC_000168.1:20942308_20954652_-	19.8264	4.02783	35.625	8.84472	3.14482	0.00960617	1	Up	0.0308892	0.0416101	0.0721856	0.302252	0.174206	0.549515	AC_000168.1	-	20942308	20954652	12345	685	sense-overlapping	XM_010809955.1	AC_000168.1:20928865_20961983_-	HNRNPLL	GeneID:534315,Genbank:XM_005212643.2,BGD:BT13122	heterogeneous nuclear ribonucleoprotein L-like, transcript variant X2	GO:0030529,GO:0016020,GO:0005634,GO:0003729,GO:0003723,GO:0006397,GO:0033120	intracellular ribonucleoprotein complex|membrane|nucleus|mRNA binding|RNA binding|mRNA processing|positive regulation of RNA splicing
circRNA_03364|AC_000164.1:41592437_41650566_-	124.187	25.5278	222.846	8.72954	3.12591	3.32414e-16	2.94419e-12	Up	0.236817	0.436906	0.257806	2.0528	2.22113	2.29137	AC_000164.1	-	41592437	41650566	58130	52340	sense-overlapping	NM_001103345.1	AC_000164.1:41643590_41658055_-	BTNL9	GeneID:101902906,Genbank:XM_010807181.1	butyrophilin-like 9	GO:0016021,GO:0005886	integral component of membrane|plasma membrane
circRNA_09047|AC_000180.1:20437455_20456909_-	10.9558	2.25349	19.658	8.72338	3.12489	0.000753536	0.377809	Up	0.0308892	0.0520126	0	0.188908	0.20687	0.186628	AC_000180.1	-	20437455	20456909	19455	1413	sense-overlapping	NM_001076911.1	AC_000180.1:20410838_20474989_-	TNFRSF21	GeneID:100296156,Genbank:XM_002697306.4	tumor necrosis factor receptor superfamily, member 21	GO:0030424,GO:0005887,GO:0031226,GO:0005886,GO:0005031,GO:0002250,GO:0006915,GO:0097190,GO:0001783,GO:0071356,GO:0006959,GO:0006955,GO:0006954,GO:0042552,GO:0030889,GO:2001180,GO:2000666,GO:2000663,GO:0031642,GO:0042130,GO:0051402,GO:0097252,GO:0042981,GO:0042127,GO:0019216,GO:0048713,GO:0032496,GO:0050852	axon|integral component of plasma membrane|intrinsic component of plasma membrane|plasma membrane|tumor necrosis factor-activated receptor activity|adaptive immune response|apoptotic process|apoptotic signaling pathway|B cell apoptotic process|cellular response to tumor necrosis factor|humoral immune response|immune response|inflammatory response|myelination|negative regulation of B cell prolifer…	ko04060	Cytokine-cytokine receptor interaction
circRNA_02762|AC_000163.1:37758674_37770158_-	5.40192	1.20332	9.60051	7.97833	2.99609	0.0224632	1	Up	0.0205928	0	0.0206245	0.151126	0.0871032	0.0622092	AC_000163.1	-	37758674	37770158	11485	499	sense-overlapping	XM_010806029.1	AC_000163.1:37735753_37793274_-	HERC6	GeneID:514373,Genbank:NM_001101995.1,BGD:BT25945	HECT and RLD domain containing E3 ubiquitin protein ligase family member 6, transcript variant X1	GO:0005737,GO:0005829,GO:0005634,GO:0061630,GO:0004842,GO:0002244,GO:0000209	cytoplasm|cytosol|nucleus|ubiquitin protein ligase activity|ubiquitin-protein transferase activity|hematopoietic progenitor cell differentiation|protein polyubiquitination
circRNA_07367|AC_000174.1:9742220_9743984_+	67.7627	15.7322	119.793	7.61451	2.92875	0.00631596	1	Up	0.0926675	0.29127	0.195932	1.13345	0.577059	1.77296	AC_000174.1	+	9742220	9743984	1765	1765	exonic	XM_010813713.1	AC_000174.1:9734164_10175893_+	NR3C2	GeneID:100336978,Genbank:XM_005217526.1	nuclear receptor subfamily 3, group C, member 2, transcript variant X2	GO:0005789,GO:0005654,GO:0003700,GO:0043565,GO:0005496,GO:0008270,GO:0043401,GO:0006351	endoplasmic reticulum membrane|nucleoplasm|DNA binding transcription factor activity|sequence-specific DNA binding|steroid binding|zinc ion binding|steroid hormone mediated signaling pathway|transcription, DNA-templated	ko04960	Aldosterone-regulated sodium reabsorption
circRNA_04711|AC_000167.1:26671777_26681924_-	7.48135	1.93159	13.0311	6.74633	2.7541	0.0151588	1	Up	0	0.0416101	0.0309367	0.100751	0.0871032	0.186628	AC_000167.1	-	26671777	26681924	10148	9128	sense-overlapping	XM_002690745.4	AC_000167.1:26680015_26686273_-	LOC790312	GeneID:493724,Genbank:NM_001007818.1	purine nucleoside phosphorylase	GO:0005737,GO:0005856,GO:0004731,GO:0009116	cytoplasm|cytoskeleton|purine-nucleoside phosphorylase activity|nucleoside metabolic process	ko00230,ko00240,ko00760	Purine metabolism|Pyrimidine metabolism|Nicotinate and nicotinamide metabolism
circRNA_08052|AC_000176.1:43319507_43362896_+	4.7611	1.24162	8.28058	6.66917	2.73751	0.0481287	1	Up	0.0411856	0	0	0.0881569	0.0871032	0.0725774	AC_000176.1	+	43319507	43362896	43390	41682	sense-overlapping	NM_001037615.1	AC_000176.1:43360443_43365353_+	TUBG2	GeneID:541101,Genbank:NM_001076255.2	tubulin, gamma 2	GO:0005881,GO:0000930,GO:0000242,GO:0005876,GO:0005525,GO:0003924,GO:0031122,GO:0007020	cytoplasmic microtubule|gamma-tubulin complex|pericentriolar material|spindle microtubule|GTP binding|GTPase activity|cytoplasmic microtubule organization|microtubule nucleation	ko05165	Human papillomavirus infection
circRNA_04412|AC_000166.1:83208595_83214714_+	5.93512	1.58673	10.2835	6.48096	2.69621	0.0390582	1	Up	0	0.0624151	0	0.0881569	0.0871032	0.124418	AC_000166.1	+	83208595	83214714	6120	287	sense-overlapping	XM_010808643.1	AC_000166.1:82755644_83320481_+	UTRN	GeneID:101905571,Genbank:XM_010808663.1	utrophin, transcript variant X4	GO:0030054,GO:0030864,GO:0005737,GO:0005856,GO:0016010,GO:0070062,GO:0030175,GO:0031527,GO:0030426,GO:0016020,GO:0031594,GO:0005654,GO:0005886,GO:0045211,GO:0043234,GO:0042383,GO:0003779,GO:0051015,GO:0005178,GO:0019901,GO:0017166,GO:0008270,GO:0006936,GO:0007517,GO:0007528,GO:0001954,GO:2000649,GO:0014894	cell junction|cortical actin cytoskeleton|cytoplasm|cytoskeleton|dystrophin-associated glycoprotein complex|extracellular exosome|filopodium|filopodium membrane|growth cone|membrane|neuromuscular junction|nucleoplasm|plasma membrane|postsynaptic membrane|protein complex|sarcolemma|actin binding|actin filament binding|integrin binding|protein kinase binding|vinculin binding|zinc ion binding|muscle…
circRNA_01525|AC_000160.1:90067869_90072415_-	11.1289	3.49511	18.7626	5.36825	2.42445	0.0123167	1	Up	0.0720747	0.0520126	0	0.151126	0.119767	0.269573	AC_000160.1	-	90067869	90072415	4547	552	sense-overlapping	NM_001205605.1	AC_000160.1:90055299_90127206_-	PRKAA2	GeneID:615569,Genbank:XM_010803549.1	protein kinase, AMP-activated, alpha 2 catalytic subunit	GO:0005737,GO:0005794,GO:0016607,GO:0031588,GO:0005634,GO:0050405,GO:0047322,GO:0004679,GO:0005524,GO:0003682,GO:0035174,GO:0046872,GO:0004712,GO:0006914,GO:0035690,GO:0042149,GO:0071380,GO:0006695,GO:0006633,GO:0042593,GO:0035404,GO:0035556,GO:0043066,GO:0032007,GO:0010508,GO:0006468,GO:0042752,GO:0016241,GO:0006355,GO:0014850,GO:0048511,GO:0006351,GO:0016055	cytoplasm|Golgi apparatus|nuclear speck|nucleotide-activated protein kinase complex|nucleus|[acetyl-CoA carboxylase] kinase activity|[hydroxymethylglutaryl-CoA reductase (NADPH)] kinase activity|AMP-activated protein kinase activity|ATP binding|chromatin binding|histone serine kinase activity|metal ion binding|protein serine/threonine/tyrosine kinase activity|autophagy|cellular response to drug|c…	ko04371,ko04068,ko04151,ko04152,ko04150,ko04140,ko04530,ko04910,ko04922,ko04920,ko04921,ko04211,ko04213,ko04710,ko04714,ko05418,ko05410,ko04932,ko04931	Apelin signaling pathway|FoxO signaling pathway|PI3K-Akt signaling pathway|AMPK signaling pathway|mTOR signaling pathway|Autophagy - animal|Tight junction|Insulin signaling pathway|Glucagon signaling pathway|Adipocytokine signaling pathway|Oxytocin signaling pathway|Longevity regulating pathway - mammal|Longevity regulating pathway - multiple species|Circadian rhythm|Thermogenesis|Fluid shear str…
circRNA_05187|AC_000168.1:14198663_14206904_-	16.4337	5.63752	27.2298	4.83011	2.27206	0.00182284	0.613064	Up	0	0.0728176	0.134059	0.302252	0.163319	0.342151	AC_000168.1	-	14198663	14206904	8242	767	sense-overlapping	NM_173972.2	AC_000168.1:14176297_14236376_-	XDH	GeneID:616997,Genbank:NM_001046588.2,BGD:BT30007	xanthine dehydrogenase	GO:0005829,GO:0005615,GO:0005777,GO:0002197,GO:0051537,GO:0009055,GO:0071949,GO:0050660,GO:0005506,GO:0030151,GO:0043546,GO:0016614,GO:0016903,GO:0042803,GO:0004854,GO:0004855,GO:0009115	cytosol|extracellular space|peroxisome|xanthine dehydrogenase complex|2 iron, 2 sulfur cluster binding|electron transfer activity|FAD binding|flavin adenine dinucleotide binding|iron ion binding|molybdenum ion binding|molybdopterin cofactor binding|oxidoreductase activity, acting on CH-OH group of donors|oxidoreductase activity, acting on the aldehyde or oxo group of donors|protein homodimerizati…	ko00230,ko00232,ko00983,ko04146	Purine metabolism|Caffeine metabolism|Drug metabolism - other enzymes|Peroxisome
circRNA_05186|AC_000168.1:14195077_14197540_-	13.4053	4.64099	22.1696	4.77691	2.25608	0.0353067	1	Up	0.0617783	0.0520126	0.0515612	0.478566	0.0762153	0.165891	AC_000168.1	-	14195077	14197540	2464	434	sense-overlapping	NM_173972.2	AC_000168.1:14176297_14236376_-	XDH	GeneID:616997,Genbank:NM_001046588.2,BGD:BT30007	xanthine dehydrogenase	GO:0005829,GO:0005615,GO:0005777,GO:0002197,GO:0051537,GO:0009055,GO:0071949,GO:0050660,GO:0005506,GO:0030151,GO:0043546,GO:0016614,GO:0016903,GO:0042803,GO:0004854,GO:0004855,GO:0009115	cytosol|extracellular space|peroxisome|xanthine dehydrogenase complex|2 iron, 2 sulfur cluster binding|electron transfer activity|FAD binding|flavin adenine dinucleotide binding|iron ion binding|molybdenum ion binding|molybdopterin cofactor binding|oxidoreductase activity, acting on CH-OH group of donors|oxidoreductase activity, acting on the aldehyde or oxo group of donors|protein homodimerizati…	ko00230,ko00232,ko00983,ko04146	Purine metabolism|Caffeine metabolism|Drug metabolism - other enzymes|Peroxisome
circRNA_06862|AC_000172.1:53284983_53291424_-	9.94281	3.83637	16.0492	4.18344	2.06469	0.0299995	1	Up	0	0.0936226	0.0515612	0.138532	0.0979912	0.2281	AC_000172.1	-	53284983	53291424	6442	318	sense-overlapping	XM_002693439.4	AC_000172.1:53159591_53404537_-	FCHSD2	GeneID:511036,Genbank:NM_001192280.1,BGD:BT16986	FCH and double SH3 domains 2, transcript variant X2	GO:0031594,GO:0055037,GO:0007274,GO:0030833	neuromuscular junction|recycling endosome|neuromuscular synaptic transmission|regulation of actin filament polymerization
circRNA_00776|AC_000159.1:31643993_31654537_+	15.171	6.93658	23.4054	3.3742	1.75454	0.0138206	1	Up	0.0720747	0.0728176	0.103122	0.277065	0.119767	0.300678	AC_000159.1	+	31643993	31654537	10545	805	sense-overlapping	XM_010802042.1	AC_000159.1:31531178_31699847_+	COBLL1	GeneID:523418,Genbank:NM_001031760.1,BGD:BT22609	cordon-bleu WH2 repeat protein-like 1, transcript variant X3	GO:0070062,GO:0003785,GO:0045296,GO:0051639,GO:0030041	extracellular exosome|actin monomer binding|cadherin binding|actin filament network formation|actin filament polymerization
circRNA_02392|AC_000162.1:65936896_65952713_-	70.2073	34.4726	105.942	3.07323	1.61976	0.0126807	1	Up	0.278003	0.499321	0.474363	0.667474	1.03435	1.32713	AC_000162.1	-	65936896	65952713	15818	568	sense-overlapping	XM_010805142.1	AC_000162.1:65912912_65984213_-	GNPTAB	GeneID:509610,Genbank:XM_010805141.1,BGD:BT25635	N-acetylglucosamine-1-phosphate transferase, alpha and beta subunits, transcript variant X2	GO:0005794,GO:0000139,GO:0016021,GO:0005509,GO:0003976,GO:0046835,GO:0007040,GO:0016256,GO:0033299	Golgi apparatus|Golgi membrane|integral component of membrane|calcium ion binding|UDP-N-acetylglucosamine-lysosomal-enzyme N-acetylglucosaminephosphotransferase activity|carbohydrate phosphorylation|lysosome organization|N-glycan processing to lysosome|secretion of lysosomal enzymes	ko04142	Lysosome
circRNA_05415|AC_000168.1:62262977_62264056_+	18.7843	10.6502	26.9183	2.5275	1.33771	0.0319545	1	Up	0.133853	0.145635	0.103122	0.352628	0.217758	0.248837	AC_000168.1	+	62262977	62264056	1080	236	sense-overlapping	XM_010810046.1	AC_000168.1:62242593_62299950_+	UGP2	GeneID:535182,Genbank:NM_001034628.2,BGD:BT10519	UDP-glucose pyrophosphorylase 2, transcript variant X3	GO:0005737,GO:0070062,GO:0005634,GO:0042802,GO:0046872,GO:0003983,GO:0005977,GO:0006011	cytoplasm|extracellular exosome|nucleus|identical protein binding|metal ion binding|UTP:glucose-1-phosphate uridylyltransferase activity|glycogen metabolic process|UDP-glucose metabolic process	ko00040,ko00052,ko00500,ko00520	Pentose and glucuronate interconversions|Galactose metabolism|Starch and sucrose metabolism|Amino sugar and nucleotide sugar metabolism
circRNA_09048|AC_000180.1:20454228_20456909_-	56.9043	33.79	80.0186	2.36811	1.24374	0.018763	1	Up	0.422152	0.416101	0.37124	0.705255	0.598835	1.02645	AC_000180.1	-	20454228	20456909	2682	1147	sense-overlapping	NM_001076911.1	AC_000180.1:20410838_20474989_-	TNFRSF21	GeneID:100296156,Genbank:XM_002697306.4	tumor necrosis factor receptor superfamily, member 21	GO:0030424,GO:0005887,GO:0031226,GO:0005886,GO:0005031,GO:0002250,GO:0006915,GO:0097190,GO:0001783,GO:0071356,GO:0006959,GO:0006955,GO:0006954,GO:0042552,GO:0030889,GO:2001180,GO:2000666,GO:2000663,GO:0031642,GO:0042130,GO:0051402,GO:0097252,GO:0042981,GO:0042127,GO:0019216,GO:0048713,GO:0032496,GO:0050852	axon|integral component of plasma membrane|intrinsic component of plasma membrane|plasma membrane|tumor necrosis factor-activated receptor activity|adaptive immune response|apoptotic process|apoptotic signaling pathway|B cell apoptotic process|cellular response to tumor necrosis factor|humoral immune response|immune response|inflammatory response|myelination|negative regulation of B cell prolifer…	ko04060	Cytokine-cytokine receptor interaction
circRNA_02393|AC_000162.1:65944130_65952713_-	28.2483	17.1156	39.3811	2.30089	1.20219	0.0388965	1	Up	0.195631	0.280868	0.144371	0.428191	0.228646	0.508042	AC_000162.1	-	65944130	65952713	8584	406	sense-overlapping	XM_010805142.1	AC_000162.1:65912912_65984213_-	GNPTAB	GeneID:509610,Genbank:XM_010805141.1,BGD:BT25635	N-acetylglucosamine-1-phosphate transferase, alpha and beta subunits, transcript variant X2	GO:0005794,GO:0000139,GO:0016021,GO:0005509,GO:0003976,GO:0046835,GO:0007040,GO:0016256,GO:0033299	Golgi apparatus|Golgi membrane|integral component of membrane|calcium ion binding|UDP-N-acetylglucosamine-lysosomal-enzyme N-acetylglucosaminephosphotransferase activity|carbohydrate phosphorylation|lysosome organization|N-glycan processing to lysosome|secretion of lysosomal enzymes	ko04142	Lysosome
circRNA_06905|AC_000172.1:64704077_64705175_+	77.3619	51.3083	103.415	2.01557	1.01119	0.0114176	1	Up	0.422152	0.738579	0.701232	0.919351	0.903696	1.20271	AC_000172.1	+	64704077	64705175	1099	1099	exonic	XM_005216296.2	AC_000172.1:64677322_64761409_+	HIPK3	GeneID:508491,Genbank:NM_001099700.1	homeodomain interacting protein kinase 3, transcript variant X1	GO:0005829,GO:0016604,GO:0016605,GO:0005524,GO:0004672,GO:0004674,GO:0006915,GO:0009299,GO:0043066,GO:0043508,GO:0018105,GO:0018107,GO:0006468,GO:0006355	cytosol|nuclear body|PML body|ATP binding|protein kinase activity|protein serine/threonine kinase activity|apoptotic process|mRNA transcription|negative regulation of apoptotic process|negative regulation of JUN kinase activity|peptidyl-serine phosphorylation|peptidyl-threonine phosphorylation|protein phosphorylation|regulation of transcription, DNA-templated	ko04218	Cellular senescence
circRNA_02331|AC_000162.1:44772564_44785471_-	62.4741	83.7833	41.165	0.491327	-1.02524	0.00278426	0.822008	Down	0.988454	0.977836	1.03122	0.478566	0.479068	0.29031	AC_000162.1	-	44772564	44785471	12908	1713	sense-overlapping	XM_005206464.2	AC_000162.1:44761105_44793521_-	CPSF6	GeneID:768231,Genbank:XM_005206466.2,BGD:BT30461	cleavage and polyadenylation specific factor 6, 68kDa, transcript variant X1	GO:0030529,GO:0016020,GO:0005849,GO:0016607,GO:0005654,GO:0005634,GO:0042382,GO:0003729,GO:0003723,GO:0006378,GO:0006397,GO:0051262	intracellular ribonucleoprotein complex|membrane|mRNA cleavage factor complex|nuclear speck|nucleoplasm|nucleus|paraspeckles|mRNA binding|RNA binding|mRNA polyadenylation|mRNA processing|protein tetramerization	ko03015	mRNA surveillance pathway
circRNA_03150|AC_000163.1:108898929_108914002_+	27.3084	38.3774	16.2394	0.42315	-1.24076	0.0195383	1	Down	0.411856	0.436906	0.525924	0.251877	0.163319	0.0933138	AC_000163.1	+	108898929	108914002	15074	10093	sense-overlapping	NM_001046567.1	AC_000163.1:108898926_108930709_+	PCGF3	GeneID:511117,Genbank:XM_003586230.3	polycomb group ring finger 3	GO:0005654,GO:0005634,GO:0031519,GO:0046872,GO:0036353,GO:0060819,GO:0006355,GO:0006351	nucleoplasm|nucleus|PcG protein complex|metal ion binding|histone H2A-K119 monoubiquitination|inactivation of X chromosome by genetic imprinting|regulation of transcription, DNA-templated|transcription, DNA-templated	ko04550	Signaling pathways regulating pluripotency of stem cells
circRNA_10359|AC_000186.1:51177660_51217739_+	26.4064	37.1281	15.6846	0.422446	-1.24316	0.0271933	1	Down	0.380966	0.447308	0.505299	0.0503754	0.326637	0.0725774	AC_000186.1	+	51177660	51217739	40080	29657	sense-overlapping	XM_010821303.1	AC_000186.1:51177638_51189836_+	ANO9	GeneID:101904162,Genbank:XM_005227401.2	anoctamin 9, transcript variant X6	GO:0016021,GO:0005622,GO:0005886,GO:0005229,GO:0017128,GO:0061591,GO:0061590,GO:0061589,GO:0006821,GO:0034220,GO:1902939	integral component of membrane|intracellular|plasma membrane|intracellular calcium activated chloride channel activity|phospholipid scramblase activity|calcium activated galactosylceramide scrambling|calcium activated phosphatidylcholine scrambling|calcium activated phosphatidylserine scrambling|chloride transport|ion transmembrane transport|negative regulation of intracellular calcium activated …
circRNA_08986|AC_000180.1:7204355_7231143_+	88.0949	124.459	51.7311	0.415648	-1.26656	0.00357876	0.990533	Down	1.83276	1.06106	1.49527	0.705255	0.500844	0.383623	AC_000180.1	+	7204355	7231143	26789	24716	sense-overlapping	NM_001012674.2	AC_000180.1:7204350_7207401_+	BOLA-DMA	GeneID:282491,Genbank:NM_001040481.3,BGD:BT11836	major histocompatibility complex, class II, DM alpha	GO:0009986,GO:0070062,GO:0016021,GO:0043231,GO:0031902,GO:0005765,GO:0016020,GO:0042613,GO:0023026,GO:0019886,GO:0006955,GO:0002503	cell surface|extracellular exosome|integral component of membrane|intracellular membrane-bounded organelle|late endosome membrane|lysosomal membrane|membrane|MHC class II protein complex|MHC class II protein complex binding|antigen processing and presentation of exogenous peptide antigen via MHC class II|immune response|peptide antigen assembly with MHC class II protein complex	ko04514,ko04145,ko04640,ko04612,ko04658,ko04659,ko04672,ko05310,ko05322,ko05323,ko05320,ko05321,ko05330,ko05332,ko05416,ko04940,ko05150,ko05152,ko05166,ko05164,ko05168,ko05145,ko05140	Cell adhesion molecules (CAMs)|Phagosome|Hematopoietic cell lineage|Antigen processing and presentation|Th1 and Th2 cell differentiation|Th17 cell differentiation|Intestinal immune network for IgA production|Asthma|Systemic lupus erythematosus|Rheumatoid arthritis|Autoimmune thyroid disease|Inflammatiory bowel disease (IBD)|Allograft rejection|Graft-versus-host disease|Viral myocarditis|Type I di…
circRNA_07739|AC_000175.1:46155528_46202870_+	28.4474	40.9482	15.9466	0.389434	-1.36055	0.0232597	1	Down	0.638376	0.280868	0.515612	0.239283	0.130655	0.124418	AC_000175.1	+	46155528	46202870	47343	31738	sense-overlapping	NM_001040570.2	AC_000175.1:46184360_46208916_+	MAG	GeneID:512301,Genbank:NM_001114508.2	myelin associated glycoprotein	GO:0043218,GO:0005737,GO:0005887,GO:0045121,GO:0097453,GO:0043209,GO:0035749,GO:0033270,GO:0005886,GO:0043220,GO:0030246,GO:1905576,GO:0042803,GO:0019901,GO:0005102,GO:0033691,GO:0007155,GO:0098742,GO:0071260,GO:0022010,GO:0050900,GO:0030517,GO:0050771,GO:0043524,GO:0010977,GO:0048711,GO:0031643,GO:0021762	compact myelin|cytoplasm|integral component of plasma membrane|membrane raft|mesaxon|myelin sheath|myelin sheath adaxonal region|paranode region of axon|plasma membrane|Schmidt-Lanterman incisure|carbohydrate binding|ganglioside GT1b binding|protein homodimerization activity|protein kinase binding|receptor binding|sialic acid binding|cell adhesion|cell-cell adhesion via plasma-membrane adhesion m…	ko04514	Cell adhesion molecules (CAMs)
circRNA_10245|AC_000186.1:17611575_17695150_+	64.2476	93.7928	34.7024	0.36999	-1.43444	2.76673e-05	0.0408415	Down	1.21497	0.873811	1.23747	0.365222	0.326637	0.342151	AC_000186.1	+	17611575	17695150	83576	67710	sense-overlapping	NM_001098867.2	AC_000186.1:17544422_17628586_+	NARS2	GeneID:100126230,Genbank:NM_001110098.1,BGD:BT24907	asparaginyl-tRNA synthetase 2, mitochondrial (putative)	GO:0005829,GO:0005759,GO:0005739,GO:0005654,GO:0004816,GO:0005524,GO:0003676,GO:0006421	cytosol|mitochondrial matrix|mitochondrion|nucleoplasm|asparagine-tRNA ligase activity|ATP binding|nucleic acid binding|asparaginyl-tRNA aminoacylation	ko00970	Aminoacyl-tRNA biosynthesis
circRNA_06540|AC_000171.1:50862117_50880806_+	42.6796	63.0613	22.2979	0.353591	-1.49984	0.000521264	0.37651	Down	0.803118	0.634553	0.804354	0.415597	0.174206	0.124418	AC_000171.1	+	50862117	50880806	18690	1731	sense-overlapping	XM_010812145.1	AC_000171.1:50791816_51070252_+	TRPS1	GeneID:781434,Genbank:XM_002692765.3	trichorhinophalangeal syndrome I, transcript variant X3	GO:0000790,GO:0005654,GO:0005634,GO:0043234,GO:0005667,GO:0003682,GO:0003700,GO:0019904,GO:0000977,GO:0001085,GO:0001228,GO:0001227,GO:0008270,GO:0030154,GO:0000122,GO:0006607,GO:0051291,GO:0032330,GO:0001501,GO:0006366	nuclear chromatin|nucleoplasm|nucleus|protein complex|transcription factor complex|chromatin binding|DNA binding transcription factor activity|protein domain specific binding|RNA polymerase II regulatory region sequence-specific DNA binding|RNA polymerase II transcription factor binding|transcriptional activator activity, RNA polymerase II transcription regulatory region sequence-specific DNA bin…
circRNA_01692|AC_000160.1:121038582_121048454_-	17.8149	27.3902	8.23952	0.30082	-1.73303	0.00854923	1	Down	0.298595	0.436906	0.257806	0.0629692	0.185094	0	AC_000160.1	-	121038582	121048454	9873	9873	intergenic
circRNA_04598|AC_000167.1:10556787_10560879_+	17.4343	27.1907	7.67802	0.282377	-1.82431	0.00804097	1	Down	0.360374	0.33288	0.27843	0.16372	0	0.0829456	AC_000167.1	+	10556787	10560879	4093	502	sense-overlapping	XM_005211340.2	AC_000167.1:10549934_10610115_+	PAPD4	GeneID:535311,Genbank:NM_001076052.1,BGD:BT13356	PAP associated domain containing 4, transcript variant X1	GO:0005737,GO:0005634,GO:0005524,GO:0046872,GO:0004652,GO:0002244,GO:0071044,GO:0006397,GO:0043631	cytoplasm|nucleus|ATP binding|metal ion binding|polynucleotide adenylyltransferase activity|hematopoietic progenitor cell differentiation|histone mRNA catabolic process|mRNA processing|RNA polyadenylation
circRNA_02481|AC_000162.1:85238704_85257685_+	9.35257	15.0382	3.66696	0.243843	-2.03598	0.0355923	1	Down	0.144149	0.145635	0.247494	0.0755631	0	0.0414728	AC_000162.1	+	85238704	85257685	18982	890	sense-overlapping	NM_001046282.2	AC_000162.1:85217888_85310413_+	CASC1	GeneID:783110,Genbank:NM_001114860.2,BGD:BT15287	cancer susceptibility candidate 1
circRNA_09056|AC_000180.1:25475627_25555442_+	22.8861	37.8289	7.94324	0.209978	-2.25169	0.000895788	0.377809	Down	0.556005	0.301673	0.474363	0	0.0435516	0.165891	AC_000180.1	+	25475627	25555442	79816	79054	sense-overlapping	NM_001012680.2	AC_000180.1:25472161_25476885_+	BOLA-DRB3	GeneID:100848815,Genbank:XM_003587692.3	major histocompatibility complex, class II, DRB3	GO:0030669,GO:0030666,GO:0012507,GO:0009897,GO:0000139,GO:0071556,GO:0005887,GO:0031902,GO:0005765,GO:0042613,GO:0005886,GO:0032588,GO:0030658,GO:0042609,GO:0032395,GO:0042605,GO:0019886,GO:0016045,GO:0002455,GO:0006955,GO:0002381,GO:0002437,GO:0060333,GO:0002862,GO:0032689,GO:0042130,GO:0002503,GO:0070374,GO:0043123,GO:0035774,GO:0033674,GO:0043410,GO:0045657,GO:0001934,GO:0045893,GO:0046598,GO:…	clathrin-coated endocytic vesicle membrane|endocytic vesicle membrane|ER to Golgi transport vesicle membrane|external side of plasma membrane|Golgi membrane|integral component of lumenal side of endoplasmic reticulum membrane|integral component of plasma membrane|late endosome membrane|lysosomal membrane|MHC class II protein complex|plasma membrane|trans-Golgi network membrane|transport vesicle m…	ko04514,ko04145,ko04640,ko04612,ko04658,ko04659,ko04672,ko05310,ko05322,ko05323,ko05320,ko05321,ko05330,ko05332,ko05416,ko04940,ko05150,ko05152,ko05166,ko05164,ko05168,ko05145,ko05140	Cell adhesion molecules (CAMs)|Phagosome|Hematopoietic cell lineage|Antigen processing and presentation|Th1 and Th2 cell differentiation|Th17 cell differentiation|Intestinal immune network for IgA production|Asthma|Systemic lupus erythematosus|Rheumatoid arthritis|Autoimmune thyroid disease|Inflammatiory bowel disease (IBD)|Allograft rejection|Graft-versus-host disease|Viral myocarditis|Type I di…
circRNA_10286|AC_000186.1:40914404_40914773_+	8.59201	14.5442	2.63979	0.181501	-2.46195	0.0144906	1	Down	0.051482	0.270465	0.216557	0.0251877	0.0326637	0.0207364	AC_000186.1	+	40914404	40914773	370	188	sense-overlapping	XM_002699312.3	AC_000186.1:40892157_40925505_+	MYRF	GeneID:523665,Genbank:NM_001192583.1,BGD:BT14494	myelin regulatory factor, transcript variant X8	GO:0005829,GO:0005789,GO:0005794,GO:0016021,GO:0005654,GO:0005634,GO:0003677,GO:0003700,GO:0042802,GO:0008233,GO:0032286,GO:0022010,GO:0014003,GO:0048709,GO:0031643,GO:0045893,GO:0006351	cytosol|endoplasmic reticulum membrane|Golgi apparatus|integral component of membrane|nucleoplasm|nucleus|DNA binding|DNA binding transcription factor activity|identical protein binding|peptidase activity|central nervous system myelin maintenance|central nervous system myelination|oligodendrocyte development|oligodendrocyte differentiation|positive regulation of myelination|positive regulation of…
circRNA_06537|AC_000171.1:50844057_50880806_+	15.5541	26.8609	4.24734	0.158124	-2.66087	0.000637649	0.37651	Down	0.380966	0.24966	0.319679	0.113345	0.0326637	0	AC_000171.1	+	50844057	50880806	36750	2819	sense-overlapping	XM_010812143.1	AC_000171.1:50841174_51070252_+	TRPS1	GeneID:537652,Genbank:XM_010812145.1,BGD:BT22283	trichorhinophalangeal syndrome I, transcript variant X1	GO:0000790,GO:0005654,GO:0005634,GO:0043234,GO:0005667,GO:0003682,GO:0003700,GO:0019904,GO:0000977,GO:0001085,GO:0001228,GO:0001227,GO:0008270,GO:0030154,GO:0000122,GO:0006607,GO:0051291,GO:0032330,GO:0001501,GO:0006366	nuclear chromatin|nucleoplasm|nucleus|protein complex|transcription factor complex|chromatin binding|DNA binding transcription factor activity|protein domain specific binding|RNA polymerase II regulatory region sequence-specific DNA binding|RNA polymerase II transcription factor binding|transcriptional activator activity, RNA polymerase II transcription regulatory region sequence-specific DNA bin…
circRNA_01200|AC_000160.1:14959924_15010228_+	5.91542	10.2285	1.60234	0.156655	-2.67434	0.033985	1	Down	0.133853	0.0832201	0.144371	0	0	0.0414728	AC_000160.1	+	14959924	15010228	50305	25138	sense-overlapping	XM_010802956.1	AC_000160.1:14948086_14987668_+	YY1AP1	GeneID:618177,Genbank:XM_010802937.1,BGD:BT18149	YY1 associated protein 1	GO:0005634,GO:0003677,GO:0003714,GO:0030183,GO:0045892,GO:0006351	nucleus|DNA binding|transcription corepressor activity|B cell differentiation|negative regulation of transcription, DNA-templated|transcription, DNA-templated
circRNA_08923|AC_000179.1:53540863_53544005_+	11.3646	19.7402	2.98903	0.151418	-2.72339	0.00269241	0.822008	Down	0.308892	0.135233	0.247494	0.0251877	0.0653274	0	AC_000179.1	+	53540863	53544005	3143	295	sense-overlapping	XM_005223020.2	AC_000179.1:53514781_53556090_+	LTF	GeneID:101907442,Genbank:XM_010817969.1	lactotransferrin, transcript variant X1	GO:0009986,GO:0070062,GO:0005615,GO:0005634,GO:0044218,GO:0043234,GO:0042581,GO:0004869,GO:0008201,GO:0005506,GO:0001530,GO:0043539,GO:0005102,GO:0004252,GO:0019731,GO:0019732,GO:0061844,GO:0060349,GO:0050829,GO:0002227,GO:0006811,GO:0055072,GO:0031640,GO:0051673,GO:0044793,GO:0043066,GO:0032780,GO:2000117,GO:0031665,GO:2001205,GO:1900229,GO:2000308,GO:0045071,GO:0001503,GO:1900159,GO:1902732,GO:…	cell surface|extracellular exosome|extracellular space|nucleus|other organism cell membrane|protein complex|specific granule|cysteine-type endopeptidase inhibitor activity|heparin binding|iron ion binding|lipopolysaccharide binding|protein serine/threonine kinase activator activity|receptor binding|serine-type endopeptidase activity|antibacterial humoral response|antifungal humoral response|antim…
circRNA_03940|AC_000165.1:79371027_79379127_+	6.35553	11.2559	1.45515	0.129279	-2.95145	0.0193865	1	Down	0.0617783	0.197648	0.154683	0.0251877	0.0217758	0	AC_000165.1	+	79371027	79379127	8101	371	sense-overlapping	XM_005210371.2	AC_000165.1:79334433_79748838_+	NTRK2	GeneID:505824,Genbank:XM_010808129.1,BGD:BT14778	neurotrophic tyrosine kinase, receptor, type 2, transcript variant X1	GO:0005829,GO:0005769,GO:0031901,GO:0005887,GO:0014069,GO:0045211,GO:0043235,GO:0043195,GO:0005524,GO:0048403,GO:0060175,GO:0043121,GO:0042803,GO:0031547,GO:0071230,GO:0021954,GO:0021987,GO:0007623,GO:0007631,GO:0014047,GO:0007612,GO:0060291,GO:0042490,GO:2000811,GO:0043524,GO:0007528,GO:0030182,GO:0001764,GO:0048709,GO:0048935,GO:0050772,GO:0008284,GO:0010628,GO:0043410,GO:0010976,GO:0033138,GO:…	cytosol|early endosome|early endosome membrane|integral component of plasma membrane|postsynaptic density|postsynaptic membrane|receptor complex|terminal bouton|ATP binding|brain-derived neurotrophic factor binding|brain-derived neurotrophic factor-activated receptor activity|neurotrophin binding|protein homodimerization activity|brain-derived neurotrophic factor receptor signaling pathway|cellul…	ko04014,ko04010,ko04151,ko04722,ko05034	Ras signaling pathway|MAPK signaling pathway|PI3K-Akt signaling pathway|Neurotrophin signaling pathway|Alcoholism
circRNA_09774|AC_000183.1:34517675_34518120_+	4.17174	7.57654	0.766942	0.101226	-3.30435	0.0477268	1	Down	0.102964	0.0728176	0.0928101	0	0.0217758	0	AC_000183.1	+	34517675	34518120	446	446	sense-overlapping	NM_001206558.1	AC_000183.1:34501796_34518069_+	PLEKHS1	GeneID:526279,Genbank:XM_002698509.3	pleckstrin homology domain containing, family S member 1
circRNA_04110|AC_000166.1:11811446_11860828_+	28.7703	52.3673	5.17338	0.0987902	-3.33949	0.014214	1	Down	0.0720747	1.09226	0.794042	0	0.0217758	0.11405	AC_000166.1	+	11811446	11860828	49383	546	sense-overlapping	XM_010808344.1	AC_000166.1:11734357_11934592_+	RIMS1	GeneID:534114,Genbank:XM_010808352.1,BGD:BT13816	regulating synaptic membrane exocytosis 1, transcript variant X16	GO:0030054,GO:0060077,GO:0005886,GO:0014069,GO:0098831,GO:0042734,GO:0045202,GO:0031982,GO:0044325,GO:0046872,GO:0017137,GO:0003723,GO:0048791,GO:0006886,GO:0007269,GO:1903861,GO:2000463,GO:0010628,GO:0097151,GO:0006461,GO:0048169,GO:0042391,GO:2000300,GO:0061669,GO:0016082	cell junction|inhibitory synapse|plasma membrane|postsynaptic density|presynaptic active zone cytoplasmic component|presynaptic membrane|synapse|vesicle|ion channel binding|metal ion binding|Rab GTPase binding|RNA binding|calcium ion-regulated exocytosis of neurotransmitter|intracellular protein transport|neurotransmitter secretion|positive regulation of dendrite extension|positive regulation of …	ko04723,ko04721	Retrograde endocannabinoid signaling|Synaptic vesicle cycle
circRNA_08299|AC_000177.1:28395695_28399500_-	4.85776	8.94858	0.766942	0.0857055	-3.54447	0.0223067	1	Down	0.0720747	0.0832201	0.164996	0	0.0217758	0	AC_000177.1	-	28395695	28399500	3806	334	sense-overlapping	XM_005221534.2	AC_000177.1:28311299_28506977_-	PARP8	GeneID:511595,Genbank:XM_005221535.2,BGD:BT16698	poly (ADP-ribose) polymerase family, member 8, transcript variant X1	GO:0005622,GO:0003950	intracellular|NAD+ ADP-ribosyltransferase activity
circRNA_03706|AC_000165.1:27974923_27976892_+	7.34315	13.9194	0.766942	0.0550989	-4.18183	0.00125051	0.481553	Down	0.11326	0.218453	0.175308	0	0.0217758	0	AC_000165.1	+	27974923	27976892	1970	1970	exonic	XM_010807792.1	AC_000165.1:27518247_27992651_+	BNC2	GeneID:540746,Genbank:XM_010807793.1,BGD:BT16188	basonuclin 2, transcript variant X10	GO:0005829,GO:0005634,GO:0005886,GO:0003677,GO:0046872,GO:0003416,GO:0060485,GO:0060021,GO:0006355,GO:0043586,GO:0006351	cytosol|nucleus|plasma membrane|DNA binding|metal ion binding|endochondral bone growth|mesenchyme development|palate development|regulation of transcription, DNA-templated|tongue development|transcription, DNA-templated
circRNA_00353|AC_000158.1:93776469_93828805_+	5.46283	10.9257	0	0	#NAME?	0.0200189	1	Down	0.236817	0	0.134059	0	0	0	AC_000158.1	+	93776469	93828805	52337	31823	sense-overlapping	XM_010800692.1	AC_000158.1:93807454_93828853_+	LOC100847574	GeneID:100294973,Genbank:XM_010800691.1	multidrug resistance-associated protein 4-like	GO:0016323,GO:0005887,GO:0016020,GO:0005886,GO:0031088,GO:0016404,GO:0005524,GO:0015662,GO:0042626,GO:0043225,GO:0060271,GO:0002576,GO:0048661,GO:0032310,GO:0042493,GO:0014070,GO:0010243,GO:0055085	basolateral plasma membrane|integral component of plasma membrane|membrane|plasma membrane|platelet dense granule membrane|15-hydroxyprostaglandin dehydrogenase (NAD+) activity|ATP binding|ATPase activity, coupled to transmembrane movement of ions, phosphorylative mechanism|ATPase activity, coupled to transmembrane movement of substances|ATPase-coupled anion transmembrane transporter activity|cil…
circRNA_00540|AC_000158.1:140828103_140840208_-	2.45847	4.91694	0	0	#NAME?	0.0489474	1	Down	0.0823711	0.0728176	0.0206245	0	0	0	AC_000158.1	-	140828103	140840208	12106	394	sense-overlapping	NM_001103174.1	AC_000158.1:140741647_140863405_-	BRWD1	GeneID:614817,Genbank:NM_001076347.1,BGD:BT15193	bromodomain and WD repeat domain containing 1	GO:0005829,GO:0005730,GO:0005654,GO:0005634,GO:0006325,GO:0007010,GO:0038111,GO:0008360,GO:0006357,GO:0006351	cytosol|nucleolus|nucleoplasm|nucleus|chromatin organization|cytoskeleton organization|interleukin-7-mediated signaling pathway|regulation of cell shape|regulation of transcription from RNA polymerase II promoter|transcription, DNA-templated
circRNA_01631|AC_000160.1:106835573_106839360_+	2.5524	5.10479	0	0	#NAME?	0.0418756	1	Down	0.0411856	0.0832201	0.0618734	0	0	0	AC_000160.1	+	106835573	106839360	3788	386	sense-overlapping	NM_001192840.1	AC_000160.1:106806510_106850315_+	TRIT1	GeneID:540350,Genbank:XM_005204928.2,BGD:BT26530	tRNA isopentenyltransferase 1	GO:0005759,GO:0005739,GO:0005524,GO:0003676,GO:0052381,GO:0008270,GO:0070900,GO:0006400	mitochondrial matrix|mitochondrion|ATP binding|nucleic acid binding|tRNA dimethylallyltransferase activity|zinc ion binding|mitochondrial tRNA modification|tRNA modification	ko00908	Zeatin biosynthesis
circRNA_02328|AC_000162.1:44444900_44534047_+	2.71705	5.43411	0	0	#NAME?	0.0365314	1	Down	0.102964	0	0.0824978	0	0	0	AC_000162.1	+	44444900	44534047	89148	86157	sense-overlapping	NM_001080336.1	AC_000162.1:44443587_44448198_+	LOC781146	GeneID:785803,Genbank:XM_002687388.3,BGD:BT11476	lysozyme	GO:0005615,GO:0003796,GO:0016998,GO:0019835,GO:0050829,GO:0050830	extracellular space|lysozyme activity|cell wall macromolecule catabolic process|cytolysis|defense response to Gram-negative bacterium|defense response to Gram-positive bacterium
circRNA_02707|AC_000163.1:20191857_20209832_+	2.5926	5.1852	0	0	#NAME?	0.040481	1	Down	0.0411856	0.0520126	0.0928101	0	0	0	AC_000163.1	+	20191857	20209832	17976	689	sense-overlapping	XM_002688086.3	AC_000163.1:20138909_20350219_+	TBCK	GeneID:505126,Genbank:NM_001035018.2,BGD:BT10091	TBC1 domain containing kinase, transcript variant X5	GO:0005737,GO:0012505,GO:0030496,GO:0072686,GO:0005524,GO:0005096,GO:0004672,GO:0017137,GO:0030036,GO:0090630,GO:0008283,GO:0006886,GO:0032006,GO:0031338	cytoplasm|endomembrane system|midbody|mitotic spindle|ATP binding|GTPase activator activity|protein kinase activity|Rab GTPase binding|actin cytoskeleton organization|activation of GTPase activity|cell proliferation|intracellular protein transport|regulation of TOR signaling|regulation of vesicle fusion
circRNA_03158|AC_000163.1:109803130_109808764_+	2.61175	5.2235	0	0	#NAME?	0.0398381	1	Down	0.0617783	0.0520126	0.0721856	0	0	0	AC_000163.1	+	109803130	109808764	5635	471	sense-overlapping	XM_002688452.3	AC_000163.1:109764728_109829588_+	WHSC1	GeneID:513324,Genbank:NM_001075614.2,BGD:BT26784	Wolf-Hirschhorn syndrome candidate 1, transcript variant X1	GO:0005694,GO:0005737,GO:0005654,GO:0005634,GO:0003682,GO:0042799,GO:0018024,GO:0046872,GO:0043565,GO:0009653,GO:0003289,GO:0003290,GO:0060348,GO:0006303,GO:0010452,GO:0003149,GO:0000122,GO:0048298,GO:2001032,GO:0070201,GO:0006351	chromosome|cytoplasm|nucleoplasm|nucleus|chromatin binding|histone methyltransferase activity (H4-K20 specific)|histone-lysine N-methyltransferase activity|metal ion binding|sequence-specific DNA binding|anatomical structure morphogenesis|atrial septum primum morphogenesis|atrial septum secundum morphogenesis|bone development|double-strand break repair via nonhomologous end joining|histone H3-K36…	ko00310,ko05202	Lysine degradation|Transcriptional misregulation in cancers
circRNA_03225|AC_000164.1:12757893_12758218_-	2.4873	4.9746	0	0	#NAME?	0.0442703	1	Down	0	0.104025	0.0824978	0	0	0	AC_000164.1	-	12757893	12758218	326	234	sense-overlapping	NM_001098028.1	AC_000164.1:12743318_12767182_-	IL27RA	GeneID:527118,Genbank:XM_010806705.1,BGD:BT21340	interleukin 27 receptor, alpha	GO:0005887,GO:0005886,GO:0045509,GO:0004888,GO:0007166,GO:0050830,GO:0006955,GO:0035722,GO:0002829,GO:0032729,GO:0002827,GO:0048302	integral component of plasma membrane|plasma membrane|interleukin-27 receptor activity|transmembrane signaling receptor activity|cell surface receptor signaling pathway|defense response to Gram-positive bacterium|immune response|interleukin-12-mediated signaling pathway|negative regulation of type 2 immune response|positive regulation of interferon-gamma production|positive regulation of T-helper…	ko04630,ko04659	Jak-STAT signaling pathway|Th17 cell differentiation
circRNA_03459|AC_000164.1:64773672_64784975_+	3.69625	7.3925	0	0	#NAME?	0.00931596	1	Down	0.102964	0.0312075	0.123747	0	0	0	AC_000164.1	+	64773672	64784975	11304	11304	intergenic
circRNA_04864|AC_000167.1:54079471_54106260_-	2.51219	5.02439	0	0	#NAME?	0.0433338	1	Down	0.0411856	0.114428	0.0309367	0	0	0	AC_000167.1	-	54079471	54106260	26790	309	sense-overlapping	XM_010809250.1	AC_000167.1:54043837_54153470_-	TEX9	GeneID:518432,Genbank:XM_010809251.1,BGD:BT20141	testis expressed 9, transcript variant X3
circRNA_05482|AC_000168.1:73264283_73267021_+	2.5658	5.1316	0	0	#NAME?	0.0414039	1	Down	0.0411856	0.0728176	0.0721856	0	0	0	AC_000168.1	+	73264283	73267021	2739	299	sense-overlapping	NM_174335.2	AC_000168.1:73251925_73288804_+	HADHA	GeneID:281811,Genbank:XM_005212926.2,BGD:BT12478	hydroxyacyl-CoA dehydrogenase/3-ketoacyl-CoA thiolase/enoyl-CoA hydratase (trifunctional protein), alpha subunit	GO:0031012,GO:0016507,GO:0005743,GO:0042645,GO:0004300,GO:0016509,GO:0006635,GO:0032868	extracellular matrix|mitochondrial fatty acid beta-oxidation multienzyme complex|mitochondrial inner membrane|mitochondrial nucleoid|enoyl-CoA hydratase activity|long-chain-3-hydroxyacyl-CoA dehydrogenase activity|fatty acid beta-oxidation|response to insulin	ko00640,ko00650,ko00062,ko00071,ko01040,ko00280,ko00310,ko00380,ko00410,ko00627,ko00930	Propanoate metabolism|Butanoate metabolism|Fatty acid elongation|Fatty acid degradation|Biosynthesis of unsaturated fatty acids|Valine, leucine and isoleucine degradation|Lysine degradation|Tryptophan metabolism|beta-Alanine metabolism|Aminobenzoate degradation|Caprolactam degradation
circRNA_06419|AC_000171.1:13575324_13659565_-	2.53122	5.06244	0	0	#NAME?	0.0460922	1	Down	0.102964	0.0312075	0.0412489	0	0	0	AC_000171.1	-	13575324	13659565	84242	84242	intergenic
circRNA_06534|AC_000171.1:50841249_50880806_+	2.67122	5.34245	0	0	#NAME?	0.0350897	1	Down	0.0411856	0.104025	0.0515612	0	0	0	AC_000171.1	+	50841249	50880806	39558	2890	sense-overlapping	XM_010812143.1	AC_000171.1:50841174_51070252_+	TRPS1	GeneID:537652,Genbank:XM_010812145.1,BGD:BT22283	trichorhinophalangeal syndrome I, transcript variant X1	GO:0000790,GO:0005654,GO:0005634,GO:0043234,GO:0005667,GO:0003682,GO:0003700,GO:0019904,GO:0000977,GO:0001085,GO:0001228,GO:0001227,GO:0008270,GO:0030154,GO:0000122,GO:0006607,GO:0051291,GO:0032330,GO:0001501,GO:0006366	nuclear chromatin|nucleoplasm|nucleus|protein complex|transcription factor complex|chromatin binding|DNA binding transcription factor activity|protein domain specific binding|RNA polymerase II regulatory region sequence-specific DNA binding|RNA polymerase II transcription factor binding|transcriptional activator activity, RNA polymerase II transcription regulatory region sequence-specific DNA bin…
circRNA_07247|AC_000173.1:70910640_70918520_-	3.15203	6.30406	0	0	#NAME?	0.0303937	1	Down	0.144149	0.0312075	0.0412489	0	0	0	AC_000173.1	-	70910640	70918520	7881	4447	sense-overlapping	XM_010813631.1	AC_000173.1:70910113_70917952_-	LOC101906179	GeneID:614077,Genbank:NM_001040576.1,BGD:BT14167	receptor-type tyrosine-protein phosphatase V-like	GO:0016021,GO:0005622,GO:0004725,GO:0044242,GO:0032869,GO:0006977,GO:0042593,GO:0031571,GO:0008285,GO:0046676,GO:0031016,GO:0018214,GO:0044342	integral component of membrane|intracellular|protein tyrosine phosphatase activity|cellular lipid catabolic process|cellular response to insulin stimulus|DNA damage response, signal transduction by p53 class mediator resulting in cell cycle arrest|glucose homeostasis|mitotic G1 DNA damage checkpoint|negative regulation of cell proliferation|negative regulation of insulin secretion|pancreas develo…
circRNA_09565|AC_000182.1:23124924_23136156_+	2.97588	5.95176	0	0	#NAME?	0.023268	1	Down	0.0411856	0.0936226	0.0824978	0	0	0	AC_000182.1	+	23124924	23136156	11233	11233	intergenic
